# Supplementary material for: Crosstalk of DNA Methylation Triggered by Pathogen in Poplars With Different Resistances
Source: Front Microbiol. 2021 Dec 28;12:750089. doi: 10.3389/fmicb.2021.750089 (PMC8748266; doi:10.3389/fmicb.2021.750089)
Supplement: Supplementary file 3 [file Table_3.XLSX]

## Sheet: Sheet1
Supplementary Table 3 Expression of 14 DNA methyltransferase- and glycosylase-related genes in resistant and susceptible poplars under Lonsdalea populi stresses.
Name	TAIR gene model	JGI gene model		Expression(Mck)	Expression(Min)	Expression(Ock)	Expression(Oin)	Notation
DRM2	AT5G14620	Potri.014G049500		#N/A	#N/A	#N/A	#N/A	DNA methyltransferase with rearranged catalytic domains
MET1.1	AT5G49160	Potri.018G138000		2.52935	2.66189	2.33773	4.14499	Encodes a cytosine methyltransferase MET1
MET1.2	AT5G49160	Potri.004G134000		1.66054	1.48418	1.65196	1.61563	Encodes a cytosine methyltransferase MET1
MET1.3	AT5G49160	Potri.T046100		2.68269	2.86495	1.50562	2.74053	Encodes a cytosine methyltransferase MET1
DDM1.2	AT5G66750	Potri.007G026700		13.8788	15.0561	11.6783	11.7418	Similar to DECREASED DNA METHYLATION 1
DDM1.1	AT5G66750	Potri.019G129900		3.95343	4.83599	2.85668	2.99875	Similar to DECREASED DNA METHYLATION 1
CMT3.1	AT1G69770	Potri.001G009600		9.38221	10.4442	11.9209	22.0891	Similar to CHROMOMETHYLASE 3
CMT3.2	AT1G69770	Potri.003G215800		0.0376037	0.0420752	0.981134	0.953192	Similar to CHROMOMETHYLASE 3
DNMT2	AT5G25480	Potri.006G250800		4.40714	5.13243	4.20416	6.31633	Encodes a DNA methyltransferase homolog
ROS1	AT2G36490	Potri.006G116000		10.5305	8.48211	11.5841	5.26413	Functions by demethylating the target promoter DNA
DME1	AT5G04560	Potri.001G150000		#N/A	#N/A	#N/A	#N/A	Encodes a DNA glycosylase DEMETER (DME)
DME2	AT5G04560	Potri.003G084500		0	0	1.90894	0.870112	Encodes a DNA glycosylase DEMETER (DME)
DME3	AT5G04560	Potri.008G025900		9.61341	6.41837	4.95113	4.1979	Encodes a DNA glycosylase DEMETER (DME)
DME4	AT5G04560	Potri.010G234400		3.74404	2.79853	2.92673	4.20801	Encodes a DNA glycosylase DEMETER (DME)
