# Supplementary material for: Crosstalk of DNA Methylation Triggered by Pathogen in Poplars With Different Resistances
Source: Front Microbiol. 2021 Dec 28;12:750089. doi: 10.3389/fmicb.2021.750089 (PMC8748266; doi:10.3389/fmicb.2021.750089)
Supplement: Supplementary file 4 [file Table_4.XLSX]

## Sheet: Supplementary Table 4A
Supplementary Table 4A Significant enriched GO categories of DMRs of Populus tomentosa 'Henan' upon Lonsdalea populi infection.
GO_Term	Ontology	Class	Number_DEG	DMR genes
GO:0005515	molecular_function	protein binding	171	Potri.017G103300.v3.0,Potri.006G046500.v3.0,Potri.008G149700.v3.0,Potri.011G015400.v3.0,Potri.005G061900.v3.0,Potri.007G027000.v3.0,Potri.010G245100.v3.0,Potri.001G444100.v3.0,Potri.014G143900.v3.0,Potri.005G252200.v3.0,Potri.017G015300.v3.0,Potri.008G023700.v3.0,Potri.001G274000.v3.0,Potri.006G271600.v3.0,Potri.019G005200.v3.0,Potri.T085700.v3.0,Potri.018G117900.v3.0,Potri.005G031900.v3.0,Potri.…
GO:0036094	molecular_function	small molecule binding	146	Potri.013G073900.v3.0,Potri.013G149500.v3.0,Potri.008G058100.v3.0,Potri.014G063300.v3.0,Potri.011G013400.v3.0,Potri.017G143800.v3.0,Potri.014G010700.v3.0,Potri.013G072800.v3.0,Potri.010G081400.v3.0,Potri.019G098700.v3.0,Potri.019G098900.v3.0,Potri.012G124300.v3.0,Potri.008G191000.v3.0,Potri.015G123800.v3.0,Potri.004G212100.v3.0,Potri.013G052800.v3.0,Potri.019G119800.v3.0,Potri.010G003300.v3.0,Pot…
GO:0043168	molecular_function	anion binding	141	Potri.005G041300.v3.0,Potri.002G212700.v3.0,Potri.001G465900.v3.0,Potri.004G088700.v3.0,Potri.002G178400.v3.0,Potri.005G135100.v3.0,Potri.T052200.v3.0,Potri.T069500.v3.0,Potri.017G010800.v3.0,Potri.013G044100.v3.0,Potri.011G008800.v3.0,Potri.T014500.v3.0,Potri.009G010400.v3.0,Potri.014G063900.v3.0,Potri.008G130200.v3.0,Potri.015G123400.v3.0,Potri.007G143100.v3.0,Potri.T084300.v3.0,Potri.017G14440…
GO:0000166	molecular_function	nucleotide binding	141	Potri.012G117400.v3.0,Potri.015G016900.v3.0,Potri.T084300.v3.0,Potri.017G144400.v3.0,Potri.015G123400.v3.0,Potri.001G205400.v3.0,Potri.007G143100.v3.0,Potri.014G063900.v3.0,Potri.008G130200.v3.0,Potri.011G008800.v3.0,Potri.017G010800.v3.0,Potri.013G044100.v3.0,Potri.009G010400.v3.0,Potri.T014500.v3.0,Potri.T069500.v3.0,Potri.T052200.v3.0,Potri.005G135100.v3.0,Potri.002G178400.v3.0,Potri.002G21270…
GO:1901265	molecular_function	nucleoside phosphate binding	141	Potri.017G097500.v3.0,Potri.003G213200.v3.0,Potri.017G138100.v3.0,Potri.013G097300.v3.0,Potri.T162100.v3.0,Potri.010G043200.v3.0,Potri.006G152000.v3.0,Potri.011G165100.v3.0,Potri.011G029800.v3.0,Potri.019G009500.v3.0,Potri.019G078200.v3.0,Potri.004G028700.v3.0,Potri.001G444500.v3.0,Potri.007G026400.v3.0,Potri.T052300.v3.0,Potri.004G231200.v3.0,Potri.001G300900.v3.0,Potri.017G099800.v3.0,Potri.003…
GO:0097367	molecular_function	carbohydrate derivative binding	132	Potri.019G005900.v3.0,Potri.017G015600.v3.0,Potri.017G104300.v3.0,Potri.004G192100.v3.0,Potri.013G097200.v3.0,Potri.005G030300.v3.0,Potri.T093200.v3.0,Potri.003G026100.v3.0,Potri.006G115000.v3.0,Potri.T060700.v3.0,Potri.018G019600.v3.0,Potri.006G273900.v3.0,Potri.005G245000.v3.0,Potri.011G011600.v3.0,Potri.010G003300.v3.0,Potri.019G119800.v3.0,Potri.007G092200.v3.0,Potri.019G098900.v3.0,Potri.019…
GO:0032553	molecular_function	ribonucleotide binding	131	Potri.004G192100.v3.0,Potri.013G097200.v3.0,Potri.005G030300.v3.0,Potri.T093200.v3.0,Potri.019G005900.v3.0,Potri.017G015600.v3.0,Potri.017G104300.v3.0,Potri.006G273900.v3.0,Potri.005G245000.v3.0,Potri.003G026100.v3.0,Potri.006G115000.v3.0,Potri.T060700.v3.0,Potri.018G019600.v3.0,Potri.019G098700.v3.0,Potri.019G098900.v3.0,Potri.012G124300.v3.0,Potri.008G191000.v3.0,Potri.015G123800.v3.0,Potri.004…
GO:0017076	molecular_function	purine nucleotide binding	131	Potri.008G145600.v3.0,Potri.015G112700.v3.0,Potri.010G079000.v3.0,Potri.001G261600.v3.0,Potri.008G000500.v3.0,Potri.008G043200.v3.0,Potri.019G122500.v3.0,Potri.002G181000.v3.0,Potri.012G003400.v3.0,Potri.016G011400.v3.0,Potri.008G160600.v3.0,Potri.014G063900.v3.0,Potri.008G130200.v3.0,Potri.015G123400.v3.0,Potri.007G143100.v3.0,Potri.T084300.v3.0,Potri.017G144400.v3.0,Potri.012G117400.v3.0,Potri.…
GO:0032555	molecular_function	purine ribonucleotide binding	130	Potri.009G010400.v3.0,Potri.T014500.v3.0,Potri.017G010800.v3.0,Potri.013G044100.v3.0,Potri.011G008800.v3.0,Potri.T069500.v3.0,Potri.005G135100.v3.0,Potri.004G088700.v3.0,Potri.001G465900.v3.0,Potri.002G212700.v3.0,Potri.005G041300.v3.0,Potri.015G016900.v3.0,Potri.012G117400.v3.0,Potri.017G144400.v3.0,Potri.T084300.v3.0,Potri.007G143100.v3.0,Potri.015G123400.v3.0,Potri.008G130200.v3.0,Potri.014G06…
GO:0030554	molecular_function	adenyl nucleotide binding	127	Potri.008G058100.v3.0,Potri.011G165100.v3.0,Potri.013G149500.v3.0,Potri.013G073900.v3.0,Potri.006G152000.v3.0,Potri.010G043200.v3.0,Potri.014G063300.v3.0,Potri.011G029800.v3.0,Potri.003G213200.v3.0,Potri.017G143800.v3.0,Potri.017G138100.v3.0,Potri.017G097500.v3.0,Potri.011G013400.v3.0,Potri.T162100.v3.0,Potri.013G072800.v3.0,Potri.010G081400.v3.0,Potri.013G097300.v3.0,Potri.014G010700.v3.0,Potri.…
GO:0032559	molecular_function	adenyl ribonucleotide binding	126	Potri.003G086000.v3.0,Potri.006G270000.v3.0,Potri.001G271700.v3.0,Potri.015G112700.v3.0,Potri.010G079000.v3.0,Potri.019G007300.v3.0,Potri.008G145600.v3.0,Potri.017G117500.v3.0,Potri.008G000500.v3.0,Potri.011G012600.v3.0,Potri.010G235800.v3.0,Potri.001G261600.v3.0,Potri.005G042400.v3.0,Potri.001G386000.v3.0,Potri.T012900.v3.0,Potri.001G414000.v3.0,Potri.002G181000.v3.0,Potri.019G122500.v3.0,Potri.…
GO:0008144	molecular_function	drug binding	119	Potri.T034700.v3.0,Potri.016G011400.v3.0,Potri.012G003400.v3.0,Potri.010G153300.v3.0,Potri.010G155600.v3.0,Potri.008G160600.v3.0,Potri.001G414000.v3.0,Potri.019G122500.v3.0,Potri.002G181000.v3.0,Potri.015G033900.v3.0,Potri.001G386000.v3.0,Potri.005G042400.v3.0,Potri.T012900.v3.0,Potri.011G012600.v3.0,Potri.008G000500.v3.0,Potri.017G117500.v3.0,Potri.010G235800.v3.0,Potri.010G079000.v3.0,Potri.015…
GO:0005524	molecular_function	ATP binding	115	Potri.005G030300.v3.0,Potri.004G231500.v3.0,Potri.019G011400.v3.0,Potri.005G030700.v3.0,Potri.013G097200.v3.0,Potri.004G192100.v3.0,Potri.001G014400.v3.0,Potri.011G012000.v3.0,Potri.011G035100.v3.0,Potri.007G128300.v3.0,Potri.019G007700.v3.0,Potri.005G062300.v3.0,Potri.017G104300.v3.0,Potri.019G005900.v3.0,Potri.T028000.v3.0,Potri.001G156200.v3.0,Potri.T009100.v3.0,Potri.015G043500.v3.0,Potri.013…
GO:0043531	molecular_function	ADP binding	49	Potri.014G010700.v3.0,Potri.013G097300.v3.0,Potri.T015500.v3.0,Potri.017G015300.v3.0,Potri.T069500.v3.0,Potri.T162100.v3.0,Potri.011G013400.v3.0,Potri.T014500.v3.0,Potri.017G010800.v3.0,Potri.017G143800.v3.0,Potri.017G138100.v3.0,Potri.011G008800.v3.0,Potri.001G444100.v3.0,Potri.014G063300.v3.0,Potri.005G041300.v3.0,Potri.005G061900.v3.0,Potri.T160500.v3.0,Potri.017G103300.v3.0,Potri.017G144400.v…
GO:0008037	biological_process	cell recognition	11	Potri.011G036000.v3.0,Potri.004G028700.v3.0,Potri.T084300.v3.0,Potri.019G007700.v3.0,Potri.018G000100.v3.0,Potri.011G035100.v3.0,Potri.013G149500.v3.0,Potri.001G414000.v3.0,Potri.001G014400.v3.0,Potri.019G007300.v3.0,Potri.019G011400.v3.0
GO:0009856	biological_process	pollination	10	Potri.011G036000.v3.0,Potri.019G007700.v3.0,Potri.T084300.v3.0,Potri.004G028700.v3.0,Potri.011G035100.v3.0,Potri.013G149500.v3.0,Potri.001G414000.v3.0,Potri.001G014400.v3.0,Potri.019G007300.v3.0,Potri.019G011400.v3.0
GO:0009875	biological_process	pollen-pistil interaction	10	Potri.019G011400.v3.0,Potri.019G007300.v3.0,Potri.001G414000.v3.0,Potri.001G014400.v3.0,Potri.013G149500.v3.0,Potri.019G007700.v3.0,Potri.T084300.v3.0,Potri.004G028700.v3.0,Potri.011G035100.v3.0,Potri.011G036000.v3.0
GO:0044706	biological_process	multi-multicellular organism process	10	Potri.019G011400.v3.0,Potri.019G007300.v3.0,Potri.001G014400.v3.0,Potri.001G414000.v3.0,Potri.013G149500.v3.0,Potri.004G028700.v3.0,Potri.T084300.v3.0,Potri.019G007700.v3.0,Potri.011G035100.v3.0,Potri.011G036000.v3.0
GO:0048544	biological_process	recognition of pollen	10	Potri.004G028700.v3.0,Potri.T084300.v3.0,Potri.019G007700.v3.0,Potri.011G035100.v3.0,Potri.011G036000.v3.0,Potri.019G011400.v3.0,Potri.019G007300.v3.0,Potri.001G414000.v3.0,Potri.001G014400.v3.0,Potri.013G149500.v3.0
GO:0000723	biological_process	telomere maintenance	9	Potri.005G061900.v3.0,Potri.005G041300.v3.0,Potri.003G004400.v3.0,Potri.003G086400.v3.0,Potri.013G073900.v3.0,Potri.001G444500.v3.0,Potri.T162100.v3.0,Potri.005G042400.v3.0,Potri.001G444100.v3.0
GO:0032200	biological_process	telomere organization	9	Potri.005G042400.v3.0,Potri.T162100.v3.0,Potri.001G444500.v3.0,Potri.001G444100.v3.0,Potri.003G086400.v3.0,Potri.003G004400.v3.0,Potri.005G061900.v3.0,Potri.005G041300.v3.0,Potri.013G073900.v3.0
GO:0060249	biological_process	anatomical structure homeostasis	9	Potri.003G086400.v3.0,Potri.005G061900.v3.0,Potri.005G041300.v3.0,Potri.003G004400.v3.0,Potri.013G073900.v3.0,Potri.005G042400.v3.0,Potri.T162100.v3.0,Potri.001G444500.v3.0,Potri.001G444100.v3.0
GO:0016838	molecular_function	carbon-oxygen lyase activity, acting on phosphates	6	Potri.003G086000.v3.0,Potri.T001300.v3.0,Potri.019G022900.v3.0,Potri.T000500.v3.0,Potri.T000300.v3.0,Potri.001G359200.v3.0

## Sheet: Supplementary Table 4B
Supplementary Table 4B Significant enriched GO categories of DMRs of Populus × euramericana `74/76' upon Lonsdalea populi infection.
GO_Term	Ontology	Class	Number_DEG	DMR genes
GO:0043531	molecular_function	ADP binding	21	Potri.T130700.v3.0,Potri.017G105000.v3.0,Potri.015G043600.v3.0,Potri.019G113700.v3.0,Potri.005G042400.v3.0,Potri.012G027900.v3.0,Potri.010G231200.v3.0,Potri.003G200500.v3.0,Potri.T025800.v3.0,Potri.014G010700.v3.0,Potri.T027700.v3.0,Potri.011G008700.v3.0,Potri.005G041300.v3.0,Potri.001G406000.v3.0,Potri.004G198700.v3.0,Potri.T143000.v3.0,Potri.019G098500.v3.0,Potri.007G143100.v3.0,Potri.005G06200…
