# Supplementary material for: Crosstalk of DNA Methylation Triggered by Pathogen in Poplars With Different Resistances
Source: Front Microbiol. 2021 Dec 28;12:750089. doi: 10.3389/fmicb.2021.750089 (PMC8748266; doi:10.3389/fmicb.2021.750089)
Supplement: Supplementary file 5 [file Table_5.XLSX]

## Sheet: Supplementary Table 5A
Supplementary Table 5A KEGG categories of DMRs of Populus tomentosa 'Henan' upon Lonsdalea populi infection.
Term	Database	ID	Input number	Background number	P-Value	Corrected P-Value	Input	Hyperlink
Monoterpenoid biosynthesis	KEGG PATHWAY	pop00902	4	14	0.000153706	0.0121428	Potri.004G235500.v3.0|Potri.002G157000.v3.0|Potri.002G156700.v3.0|Potri.014G080100.v3.0	http://www.genome.jp/kegg-bin/show_pathway?pop00902/pop:POPTR_0014s07590g%09red/pop:POPTR_0002s15810g%09red/pop:POPTR_1018s00210g%09red/pop:POPTR_0002s15840g%09red
Sesquiterpenoid and triterpenoid biosynthesis	KEGG PATHWAY	pop00909	3	27	0.011366	0.241506	Potri.T052200.v3.0|Potri.002G127400.v3.0|Potri.001G049200.v3.0	http://www.genome.jp/kegg-bin/show_pathway?pop00909/pop:POPTR_0019s03070g%09red/pop:POPTR_0001s14610g%09red/pop:POPTR_0002s12890g%09red
Plant-pathogen interaction	KEGG PATHWAY	pop04626	10	272	0.0142439	0.241506	Potri.015G033900.v3.0|Potri.T093200.v3.0|Potri.012G038700.v3.0|Potri.006G271500.v3.0|Potri.005G245000.v3.0|Potri.T028700.v3.0|Potri.T028000.v3.0|Potri.T012900.v3.0|Potri.001G274700.v3.0|Potri.018G135400.v3.0	http://www.genome.jp/kegg-bin/show_pathway?pop04626/pop:POPTR_0012s03570g%09red/pop:POPTR_0015s05090g%09red/pop:POPTR_0018s03380g%09red/pop:POPTR_0060s00250g%09red/pop:POPTR_0005s01340g%09red/pop:POPTR_0019s00620g%09red/pop:POPTR_0001s28150g%09red/pop:POPTR_0005s26640g%09red/pop:POPTR_0190s00220g%09red/pop:POPTR_0019s00390g%09red
Pyrimidine metabolism	KEGG PATHWAY	pop00240	7	157	0.0152371	0.241506	Potri.015G003000.v3.0|Potri.007G074200.v3.0|Potri.011G144800.v3.0|Potri.006G055300.v3.0|Potri.019G040100.v3.0|Potri.011G165100.v3.0|Potri.T151300.v3.0	http://www.genome.jp/kegg-bin/show_pathway?pop00240/pop:POPTR_0011s14790g%09red/pop:POPTR_0013s05060g%09red/pop:POPTR_0005s09200g%09red/pop:POPTR_0006s05420g%09red/pop:POPTR_0015s005302%09red/pop:POPTR_0013s06180g%09red/pop:POPTR_0011s16790g%09red
Purine metabolism	KEGG PATHWAY	pop00230	8	195	0.0152852	0.241506	Potri.019G078200.v3.0|Potri.015G003000.v3.0|Potri.011G144800.v3.0|Potri.006G055300.v3.0|Potri.019G040100.v3.0|Potri.013G043500.v3.0|Potri.001G289300.v3.0|Potri.T151300.v3.0	http://www.genome.jp/kegg-bin/show_pathway?pop00230/pop:POPTR_0011s14790g%09red/pop:POPTR_0013s05060g%09red/pop:POPTR_0006s05420g%09red/pop:POPTR_0015s005302%09red/pop:POPTR_0013s04070g%09red/pop:POPTR_0013s06180g%09red/pop:POPTR_0019s10700g%09red/pop:POPTR_0001s29650g%09red
Biosynthesis of secondary metabolites	KEGG PATHWAY	pop01110	35	1566	0.031519	0.411724	Potri.006G079100.v3.0|Potri.002G157000.v3.0|Potri.008G014200.v3.0|Potri.010G045600.v3.0|Potri.009G154000.v3.0|Potri.001G049200.v3.0|Potri.011G134000.v3.0|Potri.014G155800.v3.0|Potri.008G196100.v3.0|Potri.T052200.v3.0|Potri.018G053700.v3.0|Potri.013G043500.v3.0|Potri.001G289300.v3.0|Potri.001G224000.v3.0|Potri.001G359200.v3.0|Potri.007G145900.v3.0|Potri.019G078200.v3.0|Potri.007G018400.v3.0|Potri.…	http://www.genome.jp/kegg-bin/show_pathway?pop01110/pop:POPTR_0001s14610g%09red/pop:POPTR_0006s18490g%09red/pop:POPTR_0004s01880g%09red/pop:POPTR_0019s03070g%09red/pop:POPTR_0010s05570g%09red/pop:POPTR_0001s36980g%09red/pop:POPTR_0019s10700g%09red/pop:POPTR_0001s23100g%09red/pop:POPTR_0003s132201%09red/pop:POPTR_0007s13520g%09red/pop:POPTR_0013s04070g%09red/pop:POPTR_0002s15840g%09red/pop:POPTR_0…
RNA polymerase	KEGG PATHWAY	pop03020	3	45	0.039414	0.411724	Potri.006G055300.v3.0|Potri.015G003000.v3.0|Potri.011G144800.v3.0	http://www.genome.jp/kegg-bin/show_pathway?pop03020/pop:POPTR_0011s14790g%09red/pop:POPTR_0015s005302%09red/pop:POPTR_0006s05420g%09red
Cyanoamino acid metabolism	KEGG PATHWAY	pop00460	4	79	0.0416936	0.411724	Potri.001G224000.v3.0|Potri.004G019200.v3.0|Potri.009G154000.v3.0|Potri.003G211100.v3.0	http://www.genome.jp/kegg-bin/show_pathway?pop00460/pop:POPTR_0004s01880g%09red/pop:POPTR_0231s00220g%09red/pop:POPTR_0003s22030g%09red/pop:POPTR_0001s23100g%09red
Steroid biosynthesis	KEGG PATHWAY	pop00100	3	52	0.0552349	0.48484	Potri.T052200.v3.0|Potri.006G079100.v3.0|Potri.001G070300.v3.0	http://www.genome.jp/kegg-bin/show_pathway?pop00100/pop:POPTR_0001s12730g%09red/pop:POPTR_0019s03070g%09red/pop:POPTR_0006s07890g%09red
Glycosylphosphatidylinositol(GPI)-anchor biosynthesis	KEGG PATHWAY	pop00563	2	29	0.0846805	0.668976	Potri.007G010600.v3.0|Potri.016G130000.v3.0	http://www.genome.jp/kegg-bin/show_pathway?pop00563/pop:POPTR_0016s13770g%09red/pop:POPTR_0007s14350g%09red
Fatty acid biosynthesis	KEGG PATHWAY	pop00061	3	67	0.097439	0.699789	Potri.005G187600.v3.0|Potri.001G209900.v3.0|Potri.001G282600.v3.0	http://www.genome.jp/kegg-bin/show_pathway?pop00061/pop:POPTR_0009s08150g%09red/pop:POPTR_0005s21000g%09red/pop:POPTR_0003s01470g%09red
beta-Alanine metabolism	KEGG PATHWAY	pop00410	3	70	0.107086	0.704986	Potri.006G155700.v3.0|Potri.001G283900.v3.0|Potri.010G045600.v3.0	http://www.genome.jp/kegg-bin/show_pathway?pop00410/pop:POPTR_0006s16050g%09red/pop:POPTR_0010s05570g%09red/pop:POPTR_0009s08230g%09red
C5-Branched dibasic acid metabolism	KEGG PATHWAY	pop00660	1	9	0.14616	0.764404	Potri.008G078800.v3.0	http://www.genome.jp/kegg-bin/show_pathway?pop00660/pop:POPTR_0008s07820g%09red
Oxidative phosphorylation	KEGG PATHWAY	pop00190	5	174	0.151358	0.764404	Potri.002G204800.v3.0|Potri.004G154900.v3.0|Potri.001G330600.v3.0|Potri.015G054700.v3.0|Potri.007G026400.v3.0	http://www.genome.jp/kegg-bin/show_pathway?pop00190/pop:POPTR_0002s20620g%09red/pop:POPTR_0001s33820g%09red/pop:POPTR_0007s12750g%09red/pop:POPTR_0009s11880g%09red/pop:POPTR_0015s06500g%09red
Ribosome	KEGG PATHWAY	pop03010	11	489	0.165465	0.764404	Potri.011G053900.v3.0|Potri.004G166200.v3.0|Potri.004G095500.v3.0|Potri.013G129600.v3.0|Potri.004G029400.v3.0|Potri.010G251500.v3.0|Potri.019G013400.v3.0|Potri.001G116400.v3.0|Potri.018G115400.v3.0|Potri.T144100.v3.0|Potri.001G360500.v3.0	http://www.genome.jp/kegg-bin/show_pathway?pop03010/pop:POPTR_0004s02890g%09red/pop:Poptr_cp101%09red/pop:POPTR_0004s17360g%09red/pop:POPTR_0013s13320g%09red/pop:POPTR_0005s09520g%09red/pop:POPTR_0017s14180g%09red/pop:POPTR_0011s05370g%09red/pop:Poptr_cp086%09red/pop:POPTR_0234s00220g%09red/pop:POPTR_0018s12330g%09red/pop:POPTR_0005s15150g%09red
Regulation of autophagy	KEGG PATHWAY	pop04140	2	45	0.16787	0.764404	Potri.019G011300.v3.0|Potri.002G181000.v3.0	http://www.genome.jp/kegg-bin/show_pathway?pop04140/pop:POPTR_0019s02520g%09red/pop:POPTR_0002s18200g%09red
Metabolic pathways	KEGG PATHWAY	pop01100	50	2726	0.171298	0.764404	Potri.018G063500.v3.0|Potri.016G143600.v3.0|Potri.015G054700.v3.0|Potri.006G079100.v3.0|Potri.006G155700.v3.0|Potri.008G014200.v3.0|Potri.015G003000.v3.0|Potri.010G045600.v3.0|Potri.004G154900.v3.0|Potri.009G154000.v3.0|Potri.003G211100.v3.0|Potri.002G204800.v3.0|Potri.014G123800.v3.0|Potri.001G282600.v3.0|Potri.012G087800.v3.0|Potri.007G018400.v3.0|Potri.008G196100.v3.0|Potri.007G074200.v3.0|Pot…	http://www.genome.jp/kegg-bin/show_pathway?pop01100/pop:POPTR_0011s14790g%09red/pop:POPTR_0001s36980g%09red/pop:POPTR_0006s18490g%09red/pop:POPTR_0004s01880g%09red/pop:POPTR_0006s16630g%09red/pop:POPTR_0010s05570g%09red/pop:POPTR_0014s11890g%09red/pop:POPTR_0019s10700g%09red/pop:POPTR_0001s23100g%09red/pop:POPTR_0016s13770g%09red/pop:POPTR_0003s132201%09red/pop:POPTR_0006s07890g%09red/pop:POPTR_0…
Monobactam biosynthesis	KEGG PATHWAY	pop00261	1	15	0.223405	0.764404	Potri.007G145900.v3.0	http://www.genome.jp/kegg-bin/show_pathway?pop00261/pop:POPTR_0017s00350g%09red
Glycine, serine and threonine metabolism	KEGG PATHWAY	pop00260	3	101	0.223589	0.764404	Potri.001G300900.v3.0|Potri.010G045600.v3.0|Potri.018G053700.v3.0	http://www.genome.jp/kegg-bin/show_pathway?pop00260/pop:POPTR_0001s30820g%09red/pop:POPTR_0018s05150g%09red/pop:POPTR_0010s05570g%09red
Protein processing in endoplasmic reticulum	KEGG PATHWAY	pop04141	7	314	0.240788	0.764404	Potri.002G238500.v3.0|Potri.009G112100.v3.0|Potri.007G128300.v3.0|Potri.014G059000.v3.0|Potri.004G130100.v3.0|Potri.004G233200.v3.0|Potri.008G000500.v3.0	http://www.genome.jp/kegg-bin/show_pathway?pop04141/pop:POPTR_0006s16630g%09red/pop:POPTR_0007s01990g%09red/pop:POPTR_0014s05810g%09red/pop:POPTR_0004s24145g%09red/pop:POPTR_0008s01680g%09red/pop:POPTR_0009s11520g%09red/pop:POPTR_0014s17660g%09red
Propanoate metabolism	KEGG PATHWAY	pop00640	2	58	0.242171	0.764404	Potri.006G155700.v3.0|Potri.001G283900.v3.0	http://www.genome.jp/kegg-bin/show_pathway?pop00640/pop:POPTR_0006s16050g%09red/pop:POPTR_0009s08230g%09red
Fatty acid metabolism	KEGG PATHWAY	pop01212	3	106	0.244328	0.764404	Potri.005G187600.v3.0|Potri.001G209900.v3.0|Potri.001G282600.v3.0	http://www.genome.jp/kegg-bin/show_pathway?pop01212/pop:POPTR_0009s08150g%09red/pop:POPTR_0005s21000g%09red/pop:POPTR_0003s01470g%09red
Circadian rhythm - plant	KEGG PATHWAY	pop04712	2	59	0.24798	0.764404	Potri.010G179700.v3.0|Potri.012G140200.v3.0	http://www.genome.jp/kegg-bin/show_pathway?pop04712/pop:POPTR_0010s18680g%09red/pop:POPTR_0012s13290g%09red
Glycosaminoglycan degradation	KEGG PATHWAY	pop00531	1	18	0.25937	0.764404	Potri.014G123800.v3.0	http://www.genome.jp/kegg-bin/show_pathway?pop00531/pop:POPTR_0014s11890g%09red
Phenylpropanoid biosynthesis	KEGG PATHWAY	pop00940	6	269	0.263819	0.764404	Potri.001G045800.v3.0|Potri.009G154000.v3.0|Potri.003G211100.v3.0|Potri.001G224000.v3.0|Potri.004G019200.v3.0|Potri.006G169600.v3.0	http://www.genome.jp/kegg-bin/show_pathway?pop00940/pop:POPTR_0006s18490g%09red/pop:POPTR_0004s01880g%09red/pop:POPTR_0001s14910g%09red/pop:POPTR_0003s22030g%09red/pop:POPTR_0001s23100g%09red/pop:POPTR_0231s00220g%09red
alpha-Linolenic acid metabolism	KEGG PATHWAY	pop00592	2	65	0.282867	0.764404	Potri.014G155800.v3.0|Potri.004G212100.v3.0	http://www.genome.jp/kegg-bin/show_pathway?pop00592/pop:POPTR_0004s22180g%09red/pop:POPTR_0014s15390g%09red
N-Glycan biosynthesis	KEGG PATHWAY	pop00510	2	65	0.282867	0.764404	Potri.004G130100.v3.0|Potri.002G245800.v3.0	http://www.genome.jp/kegg-bin/show_pathway?pop00510/pop:POPTR_0006s16630g%09red/pop:POPTR_0002s24720g%09red
Lysine biosynthesis	KEGG PATHWAY	pop00300	1	21	0.293672	0.764404	Potri.007G145900.v3.0	http://www.genome.jp/kegg-bin/show_pathway?pop00300/pop:POPTR_0017s00350g%09red
Starch and sucrose metabolism	KEGG PATHWAY	pop00500	7	346	0.318308	0.764404	Potri.018G063500.v3.0|Potri.006G115100.v3.0|Potri.009G154000.v3.0|Potri.003G211100.v3.0|Potri.001G224000.v3.0|Potri.004G019200.v3.0|Potri.001G359200.v3.0	http://www.genome.jp/kegg-bin/show_pathway?pop00500/pop:POPTR_0006s11620g%09red/pop:POPTR_0001s36980g%09red/pop:POPTR_0004s01880g%09red/pop:POPTR_0018s07380g%09red/pop:POPTR_0003s22030g%09red/pop:POPTR_0001s23100g%09red/pop:POPTR_0231s00220g%09red
Valine, leucine and isoleucine biosynthesis	KEGG PATHWAY	pop00290	1	24	0.326387	0.764404	Potri.008G078800.v3.0	http://www.genome.jp/kegg-bin/show_pathway?pop00290/pop:POPTR_0008s07820g%09red
Valine, leucine and isoleucine degradation	KEGG PATHWAY	pop00280	2	74	0.334835	0.764404	Potri.006G155700.v3.0|Potri.001G283900.v3.0	http://www.genome.jp/kegg-bin/show_pathway?pop00280/pop:POPTR_0006s16050g%09red/pop:POPTR_0009s08230g%09red
Protein export	KEGG PATHWAY	pop03060	2	74	0.334835	0.764404	Potri.014G059000.v3.0|Potri.007G071400.v3.0	http://www.genome.jp/kegg-bin/show_pathway?pop03060/pop:POPTR_0007s07770g%09red/pop:POPTR_0014s05810g%09red
Glycerophospholipid metabolism	KEGG PATHWAY	pop00564	3	129	0.342196	0.764404	Potri.016G143600.v3.0|Potri.003G182400.v3.0|Potri.003G121700.v3.0	http://www.genome.jp/kegg-bin/show_pathway?pop00564/pop:POPTR_0003s12170g%09red/pop:POPTR_0003s18080g%09red/pop:POPTR_0016s15020g%09red
Butanoate metabolism	KEGG PATHWAY	pop00650	1	26	0.347353	0.764404	Potri.008G078800.v3.0	http://www.genome.jp/kegg-bin/show_pathway?pop00650/pop:POPTR_0008s07820g%09red
Brassinosteroid biosynthesis	KEGG PATHWAY	pop00905	1	26	0.347353	0.764404	Potri.007G018400.v3.0	http://www.genome.jp/kegg-bin/show_pathway?pop00905/pop:POPTR_0007s13520g%09red
Phenylalanine metabolism	KEGG PATHWAY	pop00360	2	78	0.357601	0.764404	Potri.010G045600.v3.0|Potri.006G169600.v3.0	http://www.genome.jp/kegg-bin/show_pathway?pop00360/pop:POPTR_0010s05570g%09red/pop:POPTR_0006s18490g%09red
Glycerolipid metabolism	KEGG PATHWAY	pop00561	2	82	0.380078	0.764404	Potri.003G121700.v3.0|Potri.012G041800.v3.0	http://www.genome.jp/kegg-bin/show_pathway?pop00561/pop:POPTR_0003s12170g%09red/pop:POPTR_0012s03860g%09red
Biotin metabolism	KEGG PATHWAY	pop00780	1	30	0.387349	0.764404	Potri.001G209900.v3.0	http://www.genome.jp/kegg-bin/show_pathway?pop00780/pop:POPTR_0003s01470g%09red
Carbon metabolism	KEGG PATHWAY	pop01200	7	376	0.394274	0.764404	Potri.001G300900.v3.0|Potri.018G053700.v3.0|Potri.006G155700.v3.0|Potri.007G026400.v3.0|Potri.017G152000.v3.0|Potri.001G289300.v3.0|Potri.001G283900.v3.0	http://www.genome.jp/kegg-bin/show_pathway?pop01200/pop:POPTR_0001s30820g%09red/pop:POPTR_0009s08230g%09red/pop:POPTR_0017s00790g%09red/pop:POPTR_0001s29650g%09red/pop:POPTR_0006s16050g%09red/pop:POPTR_0007s12750g%09red/pop:POPTR_0018s05150g%09red
Terpenoid backbone biosynthesis	KEGG PATHWAY	pop00900	2	85	0.396716	0.764404	Potri.002G127400.v3.0|Potri.011G145000.v3.0	http://www.genome.jp/kegg-bin/show_pathway?pop00900/pop:POPTR_0011s14810g%09red/pop:POPTR_0002s12890g%09red
Citrate cycle (TCA cycle)	KEGG PATHWAY	pop00020	2	85	0.396716	0.764404	Potri.017G152000.v3.0|Potri.007G026400.v3.0	http://www.genome.jp/kegg-bin/show_pathway?pop00020/pop:POPTR_0017s00790g%09red/pop:POPTR_0007s12750g%09red
Spliceosome	KEGG PATHWAY	pop03040	5	273	0.441459	0.811791	Potri.012G064100.v3.0|Potri.016G097600.v3.0|Potri.012G061600.v3.0|Potri.002G003600.v3.0|Potri.015G048200.v3.0	http://www.genome.jp/kegg-bin/show_pathway?pop03040/pop:POPTR_0012s05870g%09red/pop:POPTR_0006s12310g%09red/pop:POPTR_0002s00540g%09red/pop:POPTR_0012s12440g%09red/pop:POPTR_0015s03530g%09red
Diterpenoid biosynthesis	KEGG PATHWAY	pop00904	1	37	0.451542	0.811791	Potri.011G134000.v3.0	http://www.genome.jp/kegg-bin/show_pathway?pop00904/pop:POPTR_0011s13760g%09red
Pantothenate and CoA biosynthesis	KEGG PATHWAY	pop00770	1	38	0.460147	0.811791	Potri.008G078800.v3.0	http://www.genome.jp/kegg-bin/show_pathway?pop00770/pop:POPTR_0008s07820g%09red
Ether lipid metabolism	KEGG PATHWAY	pop00565	1	42	0.49324	0.811791	Potri.003G121700.v3.0	http://www.genome.jp/kegg-bin/show_pathway?pop00565/pop:POPTR_0003s12170g%09red
ABC transporters	KEGG PATHWAY	pop02010	1	42	0.49324	0.811791	Potri.007G092200.v3.0	http://www.genome.jp/kegg-bin/show_pathway?pop02010/pop:POPTR_0005s07780g%09red
Lysine degradation	KEGG PATHWAY	pop00310	1	42	0.49324	0.811791	Potri.014G143900.v3.0	http://www.genome.jp/kegg-bin/show_pathway?pop00310/pop:POPTR_0014s14090g%09red
Biosynthesis of unsaturated fatty acids	KEGG PATHWAY	pop01040	1	42	0.49324	0.811791	Potri.005G187600.v3.0	http://www.genome.jp/kegg-bin/show_pathway?pop01040/pop:POPTR_0005s21000g%09red
Tropane, piperidine and pyridine alkaloid biosynthesis	KEGG PATHWAY	pop00960	1	46	0.524307	0.817624	Potri.010G045600.v3.0	http://www.genome.jp/kegg-bin/show_pathway?pop00960/pop:POPTR_0010s05570g%09red
Ubiquitin mediated proteolysis	KEGG PATHWAY	pop04120	3	175	0.530095	0.817624	Potri.017G065600.v3.0|Potri.008G070300.v3.0|Potri.012G140200.v3.0	http://www.genome.jp/kegg-bin/show_pathway?pop04120/pop:POPTR_0017s10490g%09red/pop:POPTR_0012s13290g%09red/pop:POPTR_0008s07040g%09red
Photosynthesis	KEGG PATHWAY	pop00195	2	112	0.535455	0.817624	Potri.004G199400.v3.0|Potri.008G181900.v3.0	http://www.genome.jp/kegg-bin/show_pathway?pop00195/pop:POPTR_0008s18230g%09red/pop:POPTR_0004s20960g%09red
Glyoxylate and dicarboxylate metabolism	KEGG PATHWAY	pop00630	2	114	0.544833	0.817624	Potri.017G152000.v3.0|Potri.018G053700.v3.0	http://www.genome.jp/kegg-bin/show_pathway?pop00630/pop:POPTR_0017s00790g%09red/pop:POPTR_0018s05150g%09red
Sulfur metabolism	KEGG PATHWAY	pop00920	1	50	0.553473	0.817624	Potri.005G204800.v3.0	http://www.genome.jp/kegg-bin/show_pathway?pop00920/pop:POPTR_0005s22640g%09red
Isoquinoline alkaloid biosynthesis	KEGG PATHWAY	pop00950	1	52	0.567379	0.817624	Potri.010G045600.v3.0	http://www.genome.jp/kegg-bin/show_pathway?pop00950/pop:POPTR_0010s05570g%09red
Base excision repair	KEGG PATHWAY	pop03410	1	55	0.587431	0.817624	Potri.009G143900.v3.0	http://www.genome.jp/kegg-bin/show_pathway?pop03410/pop:POPTR_0009s14610g%09red
Mismatch repair	KEGG PATHWAY	pop03430	1	56	0.593907	0.817624	Potri.008G191000.v3.0	http://www.genome.jp/kegg-bin/show_pathway?pop03430/pop:POPTR_0008s19530g%09red
Pyruvate metabolism	KEGG PATHWAY	pop00620	2	125	0.59402	0.817624	Potri.017G152000.v3.0|Potri.001G289300.v3.0	http://www.genome.jp/kegg-bin/show_pathway?pop00620/pop:POPTR_0017s00790g%09red/pop:POPTR_0001s29650g%09red
Ubiquinone and other terpenoid-quinone biosynthesis	KEGG PATHWAY	pop00130	1	57	0.600281	0.817624	Potri.006G169600.v3.0	http://www.genome.jp/kegg-bin/show_pathway?pop00130/pop:POPTR_0006s18490g%09red
Biosynthesis of amino acids	KEGG PATHWAY	pop01230	5	335	0.617907	0.827367	Potri.001G300900.v3.0|Potri.008G196100.v3.0|Potri.008G078800.v3.0|Potri.007G145900.v3.0|Potri.001G289300.v3.0	http://www.genome.jp/kegg-bin/show_pathway?pop01230/pop:POPTR_0017s00350g%09red/pop:POPTR_0008s07820g%09red/pop:POPTR_0001s29650g%09red/pop:POPTR_0008s20060g%09red/pop:POPTR_0001s30820g%09red
Porphyrin and chlorophyll metabolism	KEGG PATHWAY	pop00860	1	69	0.66941	0.876515	Potri.008G014200.v3.0	http://www.genome.jp/kegg-bin/show_pathway?pop00860/pop:POPTR_0008s01480g%09red
Cysteine and methionine metabolism	KEGG PATHWAY	pop00270	2	152	0.697559	0.876515	Potri.003G132300.v3.0|Potri.017G152000.v3.0	http://www.genome.jp/kegg-bin/show_pathway?pop00270/pop:POPTR_0017s00790g%09red/pop:POPTR_0003s132201%09red
Phenylalanine, tyrosine and tryptophan biosynthesis	KEGG PATHWAY	pop00400	1	76	0.704079	0.876515	Potri.008G196100.v3.0	http://www.genome.jp/kegg-bin/show_pathway?pop00400/pop:POPTR_0008s20060g%09red
RNA transport	KEGG PATHWAY	pop03013	3	233	0.717535	0.876515	Potri.006G160300.v3.0|Potri.003G086400.v3.0|Potri.019G025200.v3.0	http://www.genome.jp/kegg-bin/show_pathway?pop03013/pop:POPTR_0013s04800g%09red/pop:POPTR_0006s16330g%09red/pop:POPTR_0003s08460g%09red
2-Oxocarboxylic acid metabolism	KEGG PATHWAY	pop01210	1	79	0.717803	0.876515	Potri.008G078800.v3.0	http://www.genome.jp/kegg-bin/show_pathway?pop01210/pop:POPTR_0008s07820g%09red
Endocytosis	KEGG PATHWAY	pop04144	3	238	0.730608	0.876515	Potri.003G114900.v3.0|Potri.003G198300.v3.0|Potri.008G012300.v3.0	http://www.genome.jp/kegg-bin/show_pathway?pop04144/pop:POPTR_0010s25270g%09red/pop:POPTR_0003s19790g%09red/pop:POPTR_0003s11440g%09red
Tyrosine metabolism	KEGG PATHWAY	pop00350	1	85	0.743374	0.876515	Potri.010G045600.v3.0	http://www.genome.jp/kegg-bin/show_pathway?pop00350/pop:POPTR_0010s05570g%09red
Inositol phosphate metabolism	KEGG PATHWAY	pop00562	1	85	0.743374	0.876515	Potri.001G283900.v3.0	http://www.genome.jp/kegg-bin/show_pathway?pop00562/pop:POPTR_0009s08230g%09red
mRNA surveillance pathway	KEGG PATHWAY	pop03015	2	177	0.772983	0.894135	Potri.001G197300.v3.0|Potri.003G086400.v3.0	http://www.genome.jp/kegg-bin/show_pathway?pop03015/pop:POPTR_0001s20400g%09red/pop:POPTR_0003s08460g%09red
Proteasome	KEGG PATHWAY	pop03050	1	95	0.780954	0.894135	Potri.012G117400.v3.0	http://www.genome.jp/kegg-bin/show_pathway?pop03050/pop:POPTR_0008s14310g%09red
Carbon fixation in photosynthetic organisms	KEGG PATHWAY	pop00710	1	106	0.815975	0.917419	Potri.017G152000.v3.0	http://www.genome.jp/kegg-bin/show_pathway?pop00710/pop:POPTR_0017s00790g%09red
Aminoacyl-tRNA biosynthesis	KEGG PATHWAY	pop00970	1	109	0.824516	0.917419	Potri.008G145600.v3.0	http://www.genome.jp/kegg-bin/show_pathway?pop00970/pop:POPTR_0008s14490g%09red
Ribosome biogenesis in eukaryotes	KEGG PATHWAY	pop03008	1	115	0.840428	0.922136	Potri.005G135200.v3.0	http://www.genome.jp/kegg-bin/show_pathway?pop03008/pop:POPTR_0005s14180g%09red
Phagosome	KEGG PATHWAY	pop04145	1	124	0.861635	0.932455	Potri.014G059000.v3.0	http://www.genome.jp/kegg-bin/show_pathway?pop04145/pop:POPTR_0014s05810g%09red
Peroxisome	KEGG PATHWAY	pop04146	1	135	0.883772	0.939587	Potri.007G092200.v3.0	http://www.genome.jp/kegg-bin/show_pathway?pop04146/pop:POPTR_0005s07780g%09red
RNA degradation	KEGG PATHWAY	pop03018	1	145	0.900811	0.939587	Potri.019G040100.v3.0	http://www.genome.jp/kegg-bin/show_pathway?pop03018/pop:POPTR_0013s06180g%09red
Glutathione metabolism	KEGG PATHWAY	pop00480	1	147	0.903907	0.939587	Potri.010G061400.v3.0	http://www.genome.jp/kegg-bin/show_pathway?pop00480/pop:POPTR_0010s07100g%09red
Glycolysis / Gluconeogenesis	KEGG PATHWAY	pop00010	1	168	0.931126	0.955311	Potri.001G289300.v3.0	http://www.genome.jp/kegg-bin/show_pathway?pop00010/pop:POPTR_0001s29650g%09red
Amino sugar and nucleotide sugar metabolism	KEGG PATHWAY	pop00520	1	191	0.952186	0.964393	Potri.006G029900.v3.0	http://www.genome.jp/kegg-bin/show_pathway?pop00520/pop:POPTR_0006s02850g%09red
Plant hormone signal transduction	KEGG PATHWAY	pop04075	2	390	0.985511	0.985511	Potri.018G047100.v3.0|Potri.013G044100.v3.0	http://www.genome.jp/kegg-bin/show_pathway?pop04075/pop:POPTR_0018s08300g%09red/pop:POPTR_0013s04140g%09red
Note: Corrected P-value< 0.05 was regared as signifiant.

## Sheet: Supplementary Table 5B
Supplementary Table 5B KEGG categories of DMRs of Populus × euramericana `74/76' upon Lonsdalea populi infection.
Term	Database	ID	Input number	Background number	P-Value	Corrected P-Value	Input	Hyperlink
alpha-Linolenic acid metabolism	KEGG PATHWAY	pop00592	6	65	9.78921e-05	0.00695034	Potri.010G011900.v3.0|Potri.004G212100.v3.0|Potri.T107200.v3.0|Potri.001G015400.v3.0|Potri.006G142800.v3.0|Potri.014G177200.v3.0	http://www.genome.jp/kegg-bin/show_pathway?pop00592/pop:POPTR_0010s01570g%09red/pop:POPTR_0014s17550g%09red/pop:POPTR_0001s05320g%09red/pop:POPTR_0018s07120g%09red/pop:POPTR_0007s03880g%09red/pop:POPTR_0004s22180g%09red
Biosynthesis of secondary metabolites	KEGG PATHWAY	pop01110	31	1566	0.000718847	0.0255191	Potri.019G054400.v3.0|Potri.010G011900.v3.0|Potri.002G157000.v3.0|Potri.017G151900.v3.0|Potri.006G253900.v3.0|Potri.011G134000.v3.0|Potri.T026100.v3.0|Potri.008G219700.v3.0|Potri.010G178200.v3.0|Potri.015G062500.v3.0|Potri.002G013400.v3.0|Potri.019G078200.v3.0|Potri.013G026100.v3.0|Potri.007G002500.v3.0|Potri.006G106800.v3.0|Potri.009G154800.v3.0|Potri.011G108200.v3.0|Potri.001G224000.v3.0|Potri.…	http://www.genome.jp/kegg-bin/show_pathway?pop01110/pop:POPTR_0001s36980g%09red/pop:POPTR_0006s18490g%09red/pop:POPTR_0019s03070g%09red/pop:POPTR_0017s00800g%09red/pop:POPTR_0011s10950g%09red/pop:POPTR_0019s10700g%09red/pop:POPTR_0001s23100g%09red/pop:POPTR_0002s15840g%09red/pop:POPTR_0001s05320g%09red/pop:POPTR_0001s14910g%09red/pop:POPTR_0013s02710g%09red/pop:POPTR_0018s07120g%09red/pop:POPTR_0…
Plant-pathogen interaction	KEGG PATHWAY	pop04626	9	272	0.00287715	0.0649947	Potri.018G097600.v3.0|Potri.016G054600.v3.0|Potri.001G406000.v3.0|Potri.009G083100.v3.0|Potri.T143000.v3.0|Potri.005G009100.v3.0|Potri.T025800.v3.0|Potri.015G034000.v3.0|Potri.013G108200.v3.0	http://www.genome.jp/kegg-bin/show_pathway?pop04626/pop:POPTR_0018s03140g%09red/pop:POPTR_0019s02200g%09red/pop:POPTR_0018s03380g%09red/pop:POPTR_0221s00220g%09red/pop:POPTR_0015s05060g%09red/pop:POPTR_0009s08670g%09red/pop:POPTR_0001s41680g%09red/pop:POPTR_0016s05490g%09red/pop:POPTR_0013s11260g%09red
Sesquiterpenoid and triterpenoid biosynthesis	KEGG PATHWAY	pop00909	3	27	0.00366167	0.0649947	Potri.T026100.v3.0|Potri.004G161200.v3.0|Potri.007G002500.v3.0	http://www.genome.jp/kegg-bin/show_pathway?pop00909/pop:POPTR_0007s15180g%09red/pop:POPTR_0019s03070g%09red/pop:POPTR_0004s16830g%09red
Ubiquitin mediated proteolysis	KEGG PATHWAY	pop04120	6	175	0.0118967	0.168933	Potri.011G091400.v3.0|Potri.007G008300.v3.0|Potri.001G471200.v3.0|Potri.008G205400.v3.0|Potri.011G111400.v3.0|Potri.008G148300.v3.0	http://www.genome.jp/kegg-bin/show_pathway?pop04120/pop:POPTR_0007s14580g%09red/pop:POPTR_0008s14780g%09red/pop:POPTR_0008s20990g%09red/pop:POPTR_0001s47520g%09red/pop:POPTR_0011s09410g%09red/pop:POPTR_0011s11260g%09red
Fatty acid degradation	KEGG PATHWAY	pop00071	3	61	0.0290347	0.343577	Potri.010G011900.v3.0|Potri.002G013400.v3.0|Potri.T107200.v3.0	http://www.genome.jp/kegg-bin/show_pathway?pop00071/pop:POPTR_0010s01570g%09red/pop:POPTR_0007s03880g%09red/pop:POPTR_0002s01480g%09red
Linoleic acid metabolism	KEGG PATHWAY	pop00591	2	26	0.0340132	0.344991	Potri.001G015400.v3.0|Potri.014G177200.v3.0	http://www.genome.jp/kegg-bin/show_pathway?pop00591/pop:POPTR_0001s05320g%09red/pop:POPTR_0014s17550g%09red
Cyanoamino acid metabolism	KEGG PATHWAY	pop00460	3	79	0.0539479	0.453953	Potri.001G224000.v3.0|Potri.003G211100.v3.0|Potri.009G154800.v3.0	http://www.genome.jp/kegg-bin/show_pathway?pop00460/pop:POPTR_0001s23100g%09red/pop:POPTR_0231s00220g%09red/pop:POPTR_0003s22030g%09red
Purine metabolism	KEGG PATHWAY	pop00230	5	195	0.0583413	0.453953	Potri.019G078200.v3.0|Potri.003G107300.v3.0|Potri.001G443100.v3.0|Potri.005G126700.v3.0|Potri.002G198600.v3.0	http://www.genome.jp/kegg-bin/show_pathway?pop00230/pop:POPTR_0019s10700g%09red/pop:POPTR_0006s14590g%09red/pop:POPTR_0002s19970g%09red/pop:POPTR_0001s43370g%09red/pop:POPTR_0003s10650g%09red
Tyrosine metabolism	KEGG PATHWAY	pop00350	3	85	0.063937	0.453953	Potri.011G108200.v3.0|Potri.002G013400.v3.0|Potri.T107200.v3.0	http://www.genome.jp/kegg-bin/show_pathway?pop00350/pop:POPTR_0007s03880g%09red/pop:POPTR_0002s01480g%09red/pop:POPTR_0011s10950g%09red
RNA polymerase	KEGG PATHWAY	pop03020	2	45	0.0856426	0.540725	Potri.003G107300.v3.0|Potri.005G126700.v3.0	http://www.genome.jp/kegg-bin/show_pathway?pop03020/pop:POPTR_0003s10650g%09red/pop:POPTR_0006s14590g%09red
C5-Branched dibasic acid metabolism	KEGG PATHWAY	pop00660	1	9	0.0990886	0.540725	Potri.010G178200.v3.0	http://www.genome.jp/kegg-bin/show_pathway?pop00660/pop:POPTR_0008s07820g%09red
Steroid biosynthesis	KEGG PATHWAY	pop00100	2	52	0.108238	0.540725	Potri.T026100.v3.0|Potri.004G161200.v3.0	http://www.genome.jp/kegg-bin/show_pathway?pop00100/pop:POPTR_0019s03070g%09red/pop:POPTR_0004s16830g%09red
Nitrogen metabolism	KEGG PATHWAY	pop00910	2	53	0.111584	0.540725	Potri.010G041100.v3.0|Potri.017G136800.v3.0	http://www.genome.jp/kegg-bin/show_pathway?pop00910/pop:POPTR_0154s00240g%09red/pop:POPTR_0010s05080g%09red
Plant hormone signal transduction	KEGG PATHWAY	pop04075	7	390	0.121545	0.540725	Potri.003G056900.v3.0|Potri.013G044100.v3.0|Potri.008G137900.v3.0|Potri.019G002200.v3.0|Potri.009G083100.v3.0|Potri.018G047100.v3.0|Potri.004G033900.v3.0	http://www.genome.jp/kegg-bin/show_pathway?pop04075/pop:POPTR_0004s03400g%09red/pop:POPTR_0013s04140g%09red/pop:POPTR_0018s08300g%09red/pop:POPTR_0009s08670g%09red/pop:POPTR_0003s05560g%09red/pop:POPTR_0019s01610g%09red/pop:POPTR_0008s13720g%09red
Propanoate metabolism	KEGG PATHWAY	pop00640	2	58	0.128697	0.540725	Potri.019G054400.v3.0|Potri.008G219700.v3.0	http://www.genome.jp/kegg-bin/show_pathway?pop00640/pop:POPTR_0019s08170g%09red/pop:POPTR_0008s22480g%09red
Metabolic pathways	KEGG PATHWAY	pop01100	35	2726	0.129469	0.540725	Potri.019G054400.v3.0|Potri.010G011900.v3.0|Potri.005G259700.v3.0|Potri.017G151900.v3.0|Potri.005G126700.v3.0|Potri.006G253900.v3.0|Potri.012G087800.v3.0|Potri.T026100.v3.0|Potri.008G219700.v3.0|Potri.009G016300.v3.0|Potri.010G178200.v3.0|Potri.003G107300.v3.0|Potri.015G062500.v3.0|Potri.017G136800.v3.0|Potri.019G078200.v3.0|Potri.013G026100.v3.0|Potri.005G032300.v3.0|Potri.006G106800.v3.0|Potri.…	http://www.genome.jp/kegg-bin/show_pathway?pop01100/pop:POPTR_0001s36980g%09red/pop:POPTR_0006s18490g%09red/pop:POPTR_0006s10740g%09red/pop:POPTR_0019s03070g%09red/pop:POPTR_0017s00800g%09red/pop:POPTR_0011s10950g%09red/pop:POPTR_0019s10700g%09red/pop:Poptr_cp021%09red/pop:POPTR_0001s23100g%09red/pop:POPTR_0001s05320g%09red/pop:POPTR_0001s14910g%09red/pop:POPTR_0013s02710g%09red/pop:POPTR_0018s07…
Monoterpenoid biosynthesis	KEGG PATHWAY	pop00902	1	14	0.144896	0.571533	Potri.002G157000.v3.0	http://www.genome.jp/kegg-bin/show_pathway?pop00902/pop:POPTR_0002s15840g%09red
Phenylpropanoid biosynthesis	KEGG PATHWAY	pop00940	5	269	0.157669	0.589183	Potri.001G224000.v3.0|Potri.001G045800.v3.0|Potri.003G211100.v3.0|Potri.009G154800.v3.0|Potri.006G169600.v3.0	http://www.genome.jp/kegg-bin/show_pathway?pop00940/pop:POPTR_0001s23100g%09red/pop:POPTR_0231s00220g%09red/pop:POPTR_0006s18490g%09red/pop:POPTR_0003s22030g%09red/pop:POPTR_0001s14910g%09red
Alanine, aspartate and glutamate metabolism	KEGG PATHWAY	pop00250	2	70	0.171858	0.610095	Potri.017G136800.v3.0|Potri.006G106800.v3.0	http://www.genome.jp/kegg-bin/show_pathway?pop00250/pop:POPTR_0154s00240g%09red/pop:POPTR_0006s10740g%09red
Valine, leucine and isoleucine degradation	KEGG PATHWAY	pop00280	2	74	0.18673	0.631324	Potri.006G106800.v3.0|Potri.008G219700.v3.0	http://www.genome.jp/kegg-bin/show_pathway?pop00280/pop:POPTR_0006s10740g%09red/pop:POPTR_0008s22480g%09red
Valine, leucine and isoleucine biosynthesis	KEGG PATHWAY	pop00290	1	24	0.229656	0.670606	Potri.010G178200.v3.0	http://www.genome.jp/kegg-bin/show_pathway?pop00290/pop:POPTR_0008s07820g%09red
Nucleotide excision repair	KEGG PATHWAY	pop03420	2	86	0.232215	0.670606	Potri.011G091400.v3.0|Potri.006G212100.v3.0	http://www.genome.jp/kegg-bin/show_pathway?pop03420/pop:POPTR_0011s09410g%09red/pop:POPTR_0006s22850g%09red
Folate biosynthesis	KEGG PATHWAY	pop00790	1	25	0.237656	0.670606	Potri.005G259700.v3.0	http://www.genome.jp/kegg-bin/show_pathway?pop00790/pop:POPTR_0005s28090g%09red
Butanoate metabolism	KEGG PATHWAY	pop00650	1	26	0.245574	0.670606	Potri.010G178200.v3.0	http://www.genome.jp/kegg-bin/show_pathway?pop00650/pop:POPTR_0008s07820g%09red
Brassinosteroid biosynthesis	KEGG PATHWAY	pop00905	1	26	0.245574	0.670606	Potri.019G015200.v3.0	http://www.genome.jp/kegg-bin/show_pathway?pop00905/pop:POPTR_0102s00240g%09red
Glycolysis / Gluconeogenesis	KEGG PATHWAY	pop00010	3	168	0.262218	0.689536	Potri.002G013400.v3.0|Potri.017G151900.v3.0|Potri.T107200.v3.0	http://www.genome.jp/kegg-bin/show_pathway?pop00010/pop:POPTR_0017s00800g%09red/pop:POPTR_0007s03880g%09red/pop:POPTR_0002s01480g%09red
Nicotinate and nicotinamide metabolism	KEGG PATHWAY	pop00760	1	30	0.276432	0.700953	Potri.005G032300.v3.0	http://www.genome.jp/kegg-bin/show_pathway?pop00760/pop:POPTR_0005s03540g%09red
Fatty acid metabolism	KEGG PATHWAY	pop01212	2	106	0.308926	0.72921	Potri.019G054400.v3.0|Potri.010G011900.v3.0	http://www.genome.jp/kegg-bin/show_pathway?pop01212/pop:POPTR_0010s01570g%09red/pop:POPTR_0019s08170g%09red
Diterpenoid biosynthesis	KEGG PATHWAY	pop00904	1	37	0.327435	0.72921	Potri.011G134000.v3.0	http://www.genome.jp/kegg-bin/show_pathway?pop00904/pop:POPTR_0011s13760g%09red
Pantothenate and CoA biosynthesis	KEGG PATHWAY	pop00770	1	38	0.334422	0.72921	Potri.010G178200.v3.0	http://www.genome.jp/kegg-bin/show_pathway?pop00770/pop:POPTR_0008s07820g%09red
Ether lipid metabolism	KEGG PATHWAY	pop00565	1	42	0.361654	0.72921	Potri.006G253900.v3.0	http://www.genome.jp/kegg-bin/show_pathway?pop00565/pop:POPTR_0006s27000g%09red
ABC transporters	KEGG PATHWAY	pop02010	1	42	0.361654	0.72921	Potri.014G113100.v3.0	http://www.genome.jp/kegg-bin/show_pathway?pop02010/pop:POPTR_0014s10870g%09red
Tropane, piperidine and pyridine alkaloid biosynthesis	KEGG PATHWAY	pop00960	1	46	0.387774	0.72921	Potri.013G026100.v3.0	http://www.genome.jp/kegg-bin/show_pathway?pop00960/pop:POPTR_0013s02710g%09red
Sulfur metabolism	KEGG PATHWAY	pop00920	1	50	0.412828	0.72921	Potri.005G204800.v3.0	http://www.genome.jp/kegg-bin/show_pathway?pop00920/pop:POPTR_0005s22640g%09red
Protein processing in endoplasmic reticulum	KEGG PATHWAY	pop04141	4	314	0.4204	0.72921	Potri.007G128300.v3.0|Potri.003G071100.v3.0|Potri.002G238500.v3.0|Potri.001G471200.v3.0	http://www.genome.jp/kegg-bin/show_pathway?pop04141/pop:POPTR_0001s47520g%09red/pop:POPTR_0003s06870g%09red/pop:POPTR_0014s17660g%09red/pop:POPTR_0007s01990g%09red
Isoquinoline alkaloid biosynthesis	KEGG PATHWAY	pop00950	1	52	0.424969	0.72921	Potri.011G108200.v3.0	http://www.genome.jp/kegg-bin/show_pathway?pop00950/pop:POPTR_0011s10950g%09red
Arginine biosynthesis	KEGG PATHWAY	pop00220	1	54	0.436859	0.72921	Potri.017G136800.v3.0	http://www.genome.jp/kegg-bin/show_pathway?pop00220/pop:POPTR_0154s00240g%09red
Mismatch repair	KEGG PATHWAY	pop03430	1	56	0.448504	0.72921	Potri.006G212100.v3.0	http://www.genome.jp/kegg-bin/show_pathway?pop03430/pop:POPTR_0006s22850g%09red
Homologous recombination	KEGG PATHWAY	pop03440	1	56	0.448504	0.72921	Potri.006G212100.v3.0	http://www.genome.jp/kegg-bin/show_pathway?pop03440/pop:POPTR_0006s22850g%09red
Ubiquinone and other terpenoid-quinone biosynthesis	KEGG PATHWAY	pop00130	1	57	0.454236	0.72921	Potri.006G169600.v3.0	http://www.genome.jp/kegg-bin/show_pathway?pop00130/pop:POPTR_0006s18490g%09red
Endocytosis	KEGG PATHWAY	pop04144	3	238	0.457594	0.72921	Potri.003G114900.v3.0|Potri.019G087400.v3.0|Potri.006G253900.v3.0	http://www.genome.jp/kegg-bin/show_pathway?pop04144/pop:POPTR_0006s27000g%09red/pop:POPTR_0019s11730g%09red/pop:POPTR_0003s11440g%09red
Glutathione metabolism	KEGG PATHWAY	pop00480	2	147	0.458884	0.72921	Potri.T178900.v3.0|Potri.016G118500.v3.0	http://www.genome.jp/kegg-bin/show_pathway?pop00480/pop:POPTR_0016s12610g%09red/pop:POPTR_0019s15100g%09red
SNARE interactions in vesicular transport	KEGG PATHWAY	pop04130	1	59	0.465522	0.72921	Potri.002G102400.v3.0	http://www.genome.jp/kegg-bin/show_pathway?pop04130/pop:POPTR_0002s10280g%09red
Circadian rhythm - plant	KEGG PATHWAY	pop04712	1	59	0.465522	0.72921	Potri.010G179700.v3.0	http://www.genome.jp/kegg-bin/show_pathway?pop04712/pop:POPTR_0010s18680g%09red
Flavonoid biosynthesis	KEGG PATHWAY	pop00941	1	63	0.487401	0.72921	Potri.005G113700.v3.0	http://www.genome.jp/kegg-bin/show_pathway?pop00941/pop:POPTR_0005s11610g%09red
Pyrimidine metabolism	KEGG PATHWAY	pop00240	2	157	0.492636	0.72921	Potri.003G107300.v3.0|Potri.005G126700.v3.0	http://www.genome.jp/kegg-bin/show_pathway?pop00240/pop:POPTR_0003s10650g%09red/pop:POPTR_0006s14590g%09red
Starch and sucrose metabolism	KEGG PATHWAY	pop00500	4	346	0.492987	0.72921	Potri.001G224000.v3.0|Potri.003G211100.v3.0|Potri.009G154800.v3.0|Potri.001G359200.v3.0	http://www.genome.jp/kegg-bin/show_pathway?pop00500/pop:POPTR_0001s23100g%09red/pop:POPTR_0231s00220g%09red/pop:POPTR_0001s36980g%09red/pop:POPTR_0003s22030g%09red
Fatty acid biosynthesis	KEGG PATHWAY	pop00061	1	67	0.508386	0.736348	Potri.019G054400.v3.0	http://www.genome.jp/kegg-bin/show_pathway?pop00061/pop:POPTR_0019s08170g%09red
Porphyrin and chlorophyll metabolism	KEGG PATHWAY	pop00860	1	69	0.518555	0.736348	Potri.015G062500.v3.0	http://www.genome.jp/kegg-bin/show_pathway?pop00860/pop:POPTR_0015s07380g%09red
DNA replication	KEGG PATHWAY	pop03030	1	74	0.543069	0.744628	Potri.006G212100.v3.0	http://www.genome.jp/kegg-bin/show_pathway?pop03030/pop:POPTR_0006s22850g%09red
Phenylalanine metabolism	KEGG PATHWAY	pop00360	1	78	0.56178	0.744628	Potri.006G169600.v3.0	http://www.genome.jp/kegg-bin/show_pathway?pop00360/pop:POPTR_0006s18490g%09red
2-Oxocarboxylic acid metabolism	KEGG PATHWAY	pop01210	1	79	0.566337	0.744628	Potri.010G178200.v3.0	http://www.genome.jp/kegg-bin/show_pathway?pop01210/pop:POPTR_0008s07820g%09red
Pentose phosphate pathway	KEGG PATHWAY	pop00030	1	79	0.566337	0.744628	Potri.011G155500.v3.0	http://www.genome.jp/kegg-bin/show_pathway?pop00030/pop:POPTR_0011s15900g%09red
Terpenoid backbone biosynthesis	KEGG PATHWAY	pop00900	1	85	0.592703	0.765126	Potri.015G062500.v3.0	http://www.genome.jp/kegg-bin/show_pathway?pop00900/pop:POPTR_0015s07380g%09red
Proteasome	KEGG PATHWAY	pop03050	1	95	0.633141	0.799955	Potri.012G122700.v3.0	http://www.genome.jp/kegg-bin/show_pathway?pop03050/pop:POPTR_0015s15300g%09red
Glycine, serine and threonine metabolism	KEGG PATHWAY	pop00260	1	101	0.655454	0.799955	Potri.006G106800.v3.0	http://www.genome.jp/kegg-bin/show_pathway?pop00260/pop:POPTR_0006s10740g%09red
Carbon fixation in photosynthetic organisms	KEGG PATHWAY	pop00710	1	106	0.67301	0.799955	Potri.011G155500.v3.0	http://www.genome.jp/kegg-bin/show_pathway?pop00710/pop:POPTR_0011s15900g%09red
Biosynthesis of amino acids	KEGG PATHWAY	pop01230	3	335	0.683248	0.799955	Potri.010G178200.v3.0|Potri.017G136800.v3.0|Potri.011G155500.v3.0	http://www.genome.jp/kegg-bin/show_pathway?pop01230/pop:POPTR_0154s00240g%09red/pop:POPTR_0008s07820g%09red/pop:POPTR_0011s15900g%09red
Photosynthesis	KEGG PATHWAY	pop00195	1	112	0.692903	0.799955	Potri.009G016300.v3.0	http://www.genome.jp/kegg-bin/show_pathway?pop00195/pop:Poptr_cp021%09red
Glyoxylate and dicarboxylate metabolism	KEGG PATHWAY	pop00630	1	114	0.699262	0.799955	Potri.017G136800.v3.0	http://www.genome.jp/kegg-bin/show_pathway?pop00630/pop:POPTR_0154s00240g%09red
RNA transport	KEGG PATHWAY	pop03013	2	233	0.702444	0.799955	Potri.017G037100.v3.0|Potri.006G281000.v3.0	http://www.genome.jp/kegg-bin/show_pathway?pop03013/pop:POPTR_0006s29530g%09red/pop:POPTR_0017s06480g%09red
Phagosome	KEGG PATHWAY	pop04145	1	124	0.72914	0.799955	Potri.001G272700.v3.0	http://www.genome.jp/kegg-bin/show_pathway?pop04145/pop:POPTR_0001s27960g%09red
Pyruvate metabolism	KEGG PATHWAY	pop00620	1	125	0.73196	0.799955	Potri.019G054400.v3.0	http://www.genome.jp/kegg-bin/show_pathway?pop00620/pop:POPTR_0019s08170g%09red
Glycerophospholipid metabolism	KEGG PATHWAY	pop00564	1	129	0.742949	0.799955	Potri.006G253900.v3.0	http://www.genome.jp/kegg-bin/show_pathway?pop00564/pop:POPTR_0006s27000g%09red
Ribosome	KEGG PATHWAY	pop03010	4	489	0.754171	0.799955	Potri.011G150700.v3.0|Potri.019G013400.v3.0|Potri.004G113900.v3.0|Potri.002G064600.v3.0	http://www.genome.jp/kegg-bin/show_pathway?pop03010/pop:Poptr_cp101%09red/pop:POPTR_0005s21860g%09red/pop:POPTR_0001s45510g%09red/pop:POPTR_0004s11260g%09red
Carbon metabolism	KEGG PATHWAY	pop01200	3	376	0.754887	0.799955	Potri.019G054400.v3.0|Potri.002G013400.v3.0|Potri.011G155500.v3.0	http://www.genome.jp/kegg-bin/show_pathway?pop01200/pop:POPTR_0019s08170g%09red/pop:POPTR_0002s01480g%09red/pop:POPTR_0011s15900g%09red
Spliceosome	KEGG PATHWAY	pop03040	2	273	0.780601	0.805274	Potri.010G012800.v3.0|Potri.005G191600.v3.0	http://www.genome.jp/kegg-bin/show_pathway?pop03040/pop:POPTR_0005s21380g%09red/pop:POPTR_0010s01650g%09red
RNA degradation	KEGG PATHWAY	pop03018	1	145	0.78259	0.805274	Potri.005G191600.v3.0	http://www.genome.jp/kegg-bin/show_pathway?pop03018/pop:POPTR_0005s21380g%09red
Cysteine and methionine metabolism	KEGG PATHWAY	pop00270	1	152	0.797956	0.809355	Potri.006G106800.v3.0	http://www.genome.jp/kegg-bin/show_pathway?pop00270/pop:POPTR_0006s10740g%09red
mRNA surveillance pathway	KEGG PATHWAY	pop03015	1	177	0.844506	0.844506	Potri.001G410000.v3.0	http://www.genome.jp/kegg-bin/show_pathway?pop03015/pop:POPTR_0001s44030g%09red
Note: Corrected P-value< 0.05 was regared as signifiant.
