# Supplementary material for: Crosstalk of DNA Methylation Triggered by Pathogen in Poplars With Different Resistances
Source: Front Microbiol. 2021 Dec 28;12:750089. doi: 10.3389/fmicb.2021.750089 (PMC8748266; doi:10.3389/fmicb.2021.750089)
Supplement: Supplementary file 6 [file Table_6.XLSX]

## Sheet: Sheet1
Supplementary Table 6 Combination of CHH hypo-DMRs in promoter region and up-regulated DEGs in Populus × euramericana `74/76'.
GeneID	Diff.Methy	Gene_name	Swiss_prot	log2FoldChange	P-value	P-value(adjusted)
Potri.001G026200.v3.0	-0.191909	SINA5_ARATH	E3 ubiquitin-protein ligase SINAT5 OS=Arabidopsis thaliana GN=SINAT5 PE=1 SV=2//5.19735e-158	1.6592	3.5456e-08	2.7765e-07
Potri.001G032400.v3.0	-0.254899	CXE6_ARATH	Probable carboxylesterase 6 OS=Arabidopsis thaliana GN=CXE6 PE=2 SV=1//4.85283e-52	4.4594	1.7066e-12	2.3232e-11
Potri.001G070700.v3.0	-0.1863	--	--	1.2074	9.5695e-05	0.00040953
Potri.001G133400.v3.0	-0.231056	APL_ARATH	Myb family transcription factor APL OS=Arabidopsis thaliana GN=APL PE=2 SV=2//4.34502e-35	1.1145	6.0887e-05	0.0002717
Potri.001G206800.v3.0	-0.345958	BXL4_ARATH	Beta-D-xylosidase 4 OS=Arabidopsis thaliana GN=BXL4 PE=1 SV=1//0	1.0575	7.3138e-07	4.6217e-06
Potri.001G226700.v3.0	-0.0745253	--	--	Inf	8.3574e-06	4.3964e-05
Potri.001G275600.v3.0	-0.0997218	NPC2_ARATH	Non-specific phospholipase C2 OS=Arabidopsis thaliana GN=NPC2 PE=2 SV=1//4.04137e-23	2.085	8.2718e-24	3.341e-22
Potri.001G302400.v3.0	-0.172438	SCGT_TOBAC	Scopoletin glucosyltransferase OS=Nicotiana tabacum GN=TOGT1 PE=1 SV=1//0	3.3127	5.768e-13	8.3009e-12
Potri.001G324500.v3.0	-0.238282	CPD_ARATH	Cyclic phosphodiesterase OS=Arabidopsis thaliana GN=At4g18930 PE=1 SV=1//2.84479e-53	3.7295	1.1722e-07	8.4605e-07
Potri.001G335800.v3.0	-0.0604498	G3PC_ANTMA	Glyceraldehyde-3-phosphate dehydrogenase, cytosolic OS=Antirrhinum majus GN=GAPC PE=1 SV=1//0	1.0705	0.00020459	0.00081614
Potri.001G391300.v3.0	-0.236914	EP1G_DAUCA	Epidermis-specific secreted glycoprotein EP1 OS=Daucus carota GN=EP1 PE=1 SV=1//3.80046e-128	5.1429	2.1754e-13	3.266e-12
Potri.001G436100.v3.0	-0.166245	ERO1_ARATH	Endoplasmic reticulum oxidoreductin-1 OS=Arabidopsis thaliana GN=AERO1 PE=1 SV=1//0	2.2397	3.2408e-18	7.9868e-17
Potri.001G439800.v3.0	-0.0777279	--	--	2.3318	1.1304e-26	5.5425e-25
Potri.002G065400.v3.0	-0.150442	EXS_ARATH	Leucine-rich repeat receptor protein kinase EXS OS=Arabidopsis thaliana GN=EXS PE=1 SV=1//7.62061e-69	1.4619	1.3328e-09	1.283e-08
Potri.002G141000.v3.0	-0.231678	--	--	1.4317	4.7515e-16	9.4285e-15
Potri.002G175600.v3.0	-0.373067	BCS1_SCHPO	Probable mitochondrial chaperone bcs1 OS=Schizosaccharomyces pombe (strain 972 / ATCC 24843) GN=SPAC644.07 PE=2 SV=1//1.21317e-27	1.6362	3.5424e-15	6.469e-14
Potri.002G201600.v3.0	-0.133839	RAP23_ARATH	Ethylene-responsive transcription factor RAP2-3 OS=Arabidopsis thaliana GN=RAP2-3 PE=1 SV=2//1.11796e-30	1.6859	0.00070498	0.0024945
Potri.003G071000.v3.0	-0.152303	--	--	1.6331	4.9855e-09	4.4464e-08
Potri.003G071200.v3.0	-0.164102	RSSA_SOYBN	40S ribosomal protein SA OS=Glycine max PE=1 SV=1//2.57822e-134	1.1314	9.6008e-14	1.5044e-12
Potri.003G137700.v3.0	-0.0692594	XLG1_ARATH	Extra-large guanine nucleotide-binding protein 1 OS=Arabidopsis thaliana GN=XLG1 PE=1 SV=2//1.74723e-09	1.3014	6.5371e-11	7.3826e-10
Potri.003G147300.v3.0	-0.175317	BH014_ARATH	Transcription factor bHLH14 OS=Arabidopsis thaliana GN=BHLH14 PE=2 SV=1//4.23932e-59	3.5614	0.0011736	0.0039414
Potri.004G000400.v3.0	-0.173365	IAAS_ORYSJ	Alpha-amylase/subtilisin inhibitor OS=Oryza sativa subsp. japonica GN=RASI PE=1 SV=2//7.97505e-20	1.6516	2.3947e-21	7.855e-20
Potri.004G021100.v3.0	-0.128891	PRU1_PRUAR	Major allergen Pru ar 1 OS=Prunus armeniaca PE=1 SV=1//5.57961e-54	6.0431	1.4226e-18	3.6447e-17
Potri.004G129400.v3.0	-0.247134	AEDO_HUMAN	2-aminoethanethiol dioxygenase OS=Homo sapiens GN=ADO PE=1 SV=2//4.04422e-19	1.2968	8.6616e-08	6.4043e-07
Potri.005G032800.v3.0	-0.0693275	LOX15_SOLTU	Probable linoleate 9S-lipoxygenase 5 OS=Solanum tuberosum GN=LOX1.5 PE=2 SV=1//0	1.7233	3.6446e-05	0.00016984
Potri.005G036800.v3.0	-0.0717526	ATL6_ARATH	E3 ubiquitin-protein ligase ATL6 OS=Arabidopsis thaliana GN=ATL6 PE=1 SV=2//2.06273e-79	1.832	2.9815e-10	3.1155e-09
Potri.005G047500.v3.0	-0.145153	SDE3_ARATH	Probable RNA helicase SDE3 OS=Arabidopsis thaliana GN=SDE3 PE=1 SV=1//0	1.4161	6.5122e-06	3.4982e-05
Potri.005G052800.v3.0	-0.387726	CML8_ARATH	Calmodulin-like protein 8 OS=Arabidopsis thaliana GN=CML8 PE=2 SV=1//7.33655e-75	1.5414	0.0020283	0.0064006
Potri.005G079400.v3.0	-0.207108	ASO_CUCMA	L-ascorbate oxidase OS=Cucurbita maxima GN=AAO PE=1 SV=2//0	5.6906	2.0026e-26	9.5914e-25
Potri.005G085300.v3.0	-0.157898	RAB7_SOYBN	Ras-related protein Rab7 OS=Glycine max PE=2 SV=1//3.25264e-106	1.6525	0.00045273	0.0016758
Potri.005G143800.v3.0	-0.14853	C81E8_MEDTR	Cytochrome P450 81E8 OS=Medicago truncatula GN=CYP81E8 PE=2 SV=1//0	2.789	2.9676e-12	3.9202e-11
Potri.005G185700.v3.0	-0.0532819	SKP2B_ARATH	F-box protein SKP2B OS=Arabidopsis thaliana GN=SKP2B PE=1 SV=1//4.59158e-173	1.082	6.0485e-10	6.0852e-09
Potri.006G061000.v3.0	-0.0625749	RPK1_IPONI	Receptor-like protein kinase OS=Ipomoea nil GN=INRPK1 PE=2 SV=2//1.62881e-07	1.3791	0.0028362	0.0086276
Potri.006G062600.v3.0	-0.165709	TYRA1_ARATH	Arogenate dehydrogenase 1, chloroplastic OS=Arabidopsis thaliana GN=TYRAAT1 PE=1 SV=1//0	1.0717	2.2411e-08	1.8152e-07
Potri.006G094300.v3.0	-0.185717	--	--	4.2359	3.7874e-26	1.7829e-24
Potri.006G128500.v3.0	-0.193448	PK01_HELAN	Putative serine/threonine-protein kinase (Fragment) OS=Helianthus annuus PE=1 SV=1//7.03978e-88	1.7073	1.9148e-07	1.3327e-06
Potri.006G137000.v3.0	-0.057908	--	--	1.3724	6.8969e-09	6.0369e-08
Potri.006G151600.v3.0	-0.160014	ACCO1_ARATH	1-aminocyclopropane-1-carboxylate oxidase 1 OS=Arabidopsis thaliana GN=ACO1 PE=2 SV=1//1.30025e-159	2.3724	7.0898e-05	0.00031224
Potri.006G158600.v3.0	-0.167546	CFXQ_CYAME	Protein cfxQ homolog OS=Cyanidioschyzon merolae GN=cfxQ PE=3 SV=2//5.34356e-40	1.3182	1.7483e-10	1.8835e-09
Potri.006G177000.v3.0	-0.12888	IBH1_ORYSJ	Transcription factor IBH1 OS=Oryza sativa subsp. japonica GN=IBH1 PE=1 SV=2//3.04791e-06	2.0553	1.4776e-12	2.0248e-11
Potri.006G202200.v3.0	-0.142122	SY121_ARATH	Syntaxin-121 OS=Arabidopsis thaliana GN=SYP121 PE=1 SV=1//5.1075e-138	1.6886	4.8957e-24	1.9994e-22
Potri.006G226400.v3.0	-0.123055	--	--	4.1088	3.5992e-17	8.0196e-16
Potri.007G011200.v3.0	-0.177728	PCKA_ARATH	Phosphoenolpyruvate carboxykinase [ATP] OS=Arabidopsis thaliana GN=PCKA PE=1 SV=1//0	1.7596	2.5365e-19	6.9925e-18
Potri.007G098200.v3.0	-0.0835666	MRS2F_ORYSJ	Magnesium transporter MRS2-F OS=Oryza sativa subsp. japonica GN=MRS2-F PE=1 SV=1//8.64781e-141	1.1727	4.5322e-06	2.5064e-05
Potri.007G141700.v3.0	-0.126695	U74E2_ARATH	UDP-glycosyltransferase 74E2 OS=Arabidopsis thaliana GN=UGT74E2 PE=1 SV=1//5.39907e-73	2.3458	0.00038445	0.0014446
Potri.008G054900.v3.0	-0.218441	HSP72_SOLLC	Heat shock cognate 70 kDa protein 2 OS=Solanum lycopersicum GN=HSC-2 PE=1 SV=1//0	2.4467	4.0559e-10	4.1734e-09
Potri.008G061100.v3.0	-0.150109	PTR45_ARATH	Protein NRT1/ PTR FAMILY 5.7 OS=Arabidopsis thaliana GN=NPF5.7 PE=2 SV=2//0	1.6715	6.228e-12	7.9198e-11
Potri.008G089000.v3.0	-0.138296	NAC29_ARATH	NAC transcription factor 29 OS=Arabidopsis thaliana GN=NAC029 PE=2 SV=1//8.18616e-109	2.4397	0.00060793	0.0021827
Potri.008G119900.v3.0	-0.335453	--	--	1.9135	0.0090154	0.023907
Potri.008G159100.v3.0	-0.282723	ACA13_ARATH	Putative calcium-transporting ATPase 13, plasma membrane-type OS=Arabidopsis thaliana GN=ACA13 PE=3 SV=1//0	1.2599	0.015336	0.037991
Potri.008G210000.v3.0	-0.198364	TPC_MACFA	Mitochondrial thiamine pyrophosphate carrier OS=Macaca fascicularis GN=SLC25A19 PE=2 SV=1//4.25462e-08	1.1185	9.384e-11	1.043e-09
Potri.008G212100.v3.0	-0.0436422	PRS2_SOLTU	Pathogenesis-related protein STH-2 OS=Solanum tuberosum GN=STH-2 PE=2 SV=1//5.2234e-55	7.5716	4.472e-07	2.9356e-06
Potri.009G112000.v3.0	-0.117228	RLP12_ARATH	Receptor-like protein 12 OS=Arabidopsis thaliana GN=RLP12 PE=2 SV=2//1.90552e-11	2.9937	6.7405e-05	0.00029824
Potri.009G155800.v3.0	-0.219446	CXE15_ARATH	Probable carboxylesterase 15 OS=Arabidopsis thaliana GN=CXE15 PE=2 SV=1//3.82006e-101	2.6179	7.3085e-19	1.9309e-17
Potri.010G010500.v3.0	-0.290317	ATL2_ARATH	RING-H2 finger protein ATL2 OS=Arabidopsis thaliana GN=ATL2 PE=2 SV=2//3.97839e-60	1.1554	0.0012007	0.0040172
Potri.010G059900.v3.0	-0.254482	NRX1_ARATH	Probable nucleoredoxin 1 OS=Arabidopsis thaliana GN=At1g60420 PE=1 SV=1//0	1.4752	3.208e-05	0.00015119
Potri.010G060900.v3.0	-0.0733394	GSTX6_SOYBN	Probable glutathione S-transferase OS=Glycine max GN=HSP26-A PE=2 SV=1//1.20887e-59	3.668	7.3156e-08	5.4667e-07
Potri.010G061700.v3.0	-0.189918	GSTX6_SOYBN	Probable glutathione S-transferase OS=Glycine max GN=HSP26-A PE=2 SV=1//5.69862e-58	1.8235	6.9633e-12	8.7971e-11
Potri.010G082200.v3.0	-0.0855258	EPFL4_ARATH	EPIDERMAL PATTERNING FACTOR-like protein 4 OS=Arabidopsis thaliana GN=EPFL4 PE=1 SV=1//1.28037e-20	1.6588	0.020299	0.048449
Potri.010G097700.v3.0	-0.113767	PSKR1_ARATH	Phytosulfokine receptor 1 OS=Arabidopsis thaliana GN=PSKR1 PE=2 SV=4//0	1.6937	1.0742e-13	1.6704e-12
Potri.010G147700.v3.0	-0.224625	WRK48_ARATH	Probable WRKY transcription factor 48 OS=Arabidopsis thaliana GN=WRKY48 PE=2 SV=1//3.14519e-50	1.2338	2.2454e-12	3.0145e-11
Potri.011G056900.v3.0	-0.175924	ERF81_ARATH	Ethylene-responsive transcription factor 12 OS=Arabidopsis thaliana GN=ERF12 PE=2 SV=1//1.39737e-35	1.0161	0.0051685	0.014619
Potri.011G082400.v3.0	-0.144818	MES8_ARATH	Methylesterase 8 OS=Arabidopsis thaliana GN=MES8 PE=3 SV=1//1.25837e-80	5.0952	1.9527e-08	1.5986e-07
Potri.011G117700.v3.0	-0.122921	C7A29_PANGI	Cytochrome P450 CYP72A219 OS=Panax ginseng PE=2 SV=1//7.01076e-133	2.0385	1.4638e-06	8.8276e-06
Potri.011G160000.v3.0	-0.305476	THCAS_CANSA	Tetrahydrocannabinolic acid synthase OS=Cannabis sativa PE=1 SV=1//1.82686e-130	4.1343	1.1334e-11	1.394e-10
Potri.012G056000.v3.0	-0.271994	SYT5_ARATH	Synaptotagmin-5 OS=Arabidopsis thaliana GN=SYT5 PE=2 SV=1//8.14981e-07	1.707	2.2126e-14	3.6745e-13
Potri.012G104600.v3.0	-0.183388	MEP1_SOYBN	Metalloendoproteinase 1 OS=Glycine max PE=1 SV=2//1.00783e-85	1.0228	4.5702e-07	2.9982e-06
Potri.013G005900.v3.0	-0.166628	GOLS2_SOLLC	Galactinol synthase 2 OS=Solanum lycopersicum GN=GOLS2 PE=2 SV=1//4.11313e-24	1.6587	0.0015	0.0048922
Potri.013G109300.v3.0	-0.267807	MYB6_ARATH	Transcription repressor MYB6 OS=Arabidopsis thaliana GN=MYB6 PE=1 SV=1//5.55053e-82	1.1456	6.1508e-11	6.9653e-10
Potri.014G000800.v3.0	-0.131848	OCT7_ARATH	Organic cation/carnitine transporter 7 OS=Arabidopsis thaliana GN=OCT7 PE=2 SV=1//0	1.1085	5.1675e-06	2.8312e-05
Potri.014G017300.v3.0	-0.145651	ZAT10_ARATH	Zinc finger protein ZAT10 OS=Arabidopsis thaliana GN=ZAT10 PE=2 SV=1//9.06426e-56	1.9646	0.00036347	0.0013742
Potri.015G027700.v3.0	-0.242878	ANGLT_ROSHC	Anthocyanidin 5,3-O-glucosyltransferase OS=Rosa hybrid cultivar GN=RhGT1 PE=2 SV=1//7.75764e-131	1.0359	0.01937	0.046572
Potri.015G122900.v3.0	-0.178355	Y4885_ARATH	Probable LRR receptor-like serine/threonine-protein kinase At4g08850 OS=Arabidopsis thaliana GN=At4g08850 PE=2 SV=3//2.12645e-34	3.6606	4.2159e-10	4.3285e-09
Potri.016G053500.v3.0	-0.155546	PP429_ARATH	Putative pentatricopeptide repeat-containing protein At5g52630 OS=Arabidopsis thaliana GN=PCMP-H52 PE=3 SV=1//0	1.0141	0.0021623	0.006771
Potri.016G090100.v3.0	-0.144439	CSPL1_BRADI	CASP-like protein 5A1 OS=Brachypodium distachyon PE=2 SV=1//6.31576e-39	1.0496	3.3589e-06	1.8979e-05
Potri.016G098200.v3.0	-0.15674	TIP11_ARATH	Aquaporin TIP1-1 OS=Arabidopsis thaliana GN=TIP1-1 PE=1 SV=1//5.28335e-118	1.129	0.006047	0.016828
Potri.016G105900.v3.0	-0.147297	--	--	1.4742	7.8914e-09	6.8385e-08
Potri.017G011600.v3.0	-0.223168	VINSY_RAUSE	Vinorine synthase OS=Rauvolfia serpentina GN=ACT PE=1 SV=2//9.14197e-70	2.8449	3.7812e-12	4.9338e-11
Potri.017G014100.v3.0	-0.162836	TAT2_ARATH	Probable aminotransferase TAT2 OS=Arabidopsis thaliana GN=At5g53970 PE=2 SV=1//0	1.2814	1.2264e-05	6.2501e-05
Potri.017G027500.v3.0	-0.224227	ETFQO_ARATH	Electron transfer flavoprotein-ubiquinone oxidoreductase, mitochondrial OS=Arabidopsis thaliana GN=ETFQO PE=2 SV=1//0	1.1865	5.9297e-12	7.5608e-11
Potri.017G102100.v3.0	-0.179588	GLIP7_ARATH	GDSL esterase/lipase 7 OS=Arabidopsis thaliana GN=GLIP7 PE=2 SV=1//3.65968e-65	2.6325	9.6299e-37	9.0278e-35
Potri.017G135300.v3.0	-0.232647	--	--	2.1679	1.4177e-11	1.72e-10
Potri.018G027200.v3.0	-0.0647847	--	--	4.0071	1.2221e-33	9.4671e-32
Potri.018G082500.v3.0	-0.103988	AATC_DAUCA	Aspartate aminotransferase, cytoplasmic OS=Daucus carota PE=2 SV=1//0	1.1099	2.6025e-06	1.4985e-05
Potri.019G010800.v3.0	-0.123603	BGL12_ORYSJ	Beta-glucosidase 12 OS=Oryza sativa subsp. japonica GN=BGLU12 PE=2 SV=2//0	5.4347	4.4035e-11	5.0559e-10
Potri.019G020500.v3.0	-0.196795	DRL28_ARATH	Probable disease resistance protein At4g27220 OS=Arabidopsis thaliana GN=At4g27220 PE=2 SV=1//1.72817e-93	1.9463	3.0114e-08	2.3819e-07
Potri.019G052500.v3.0	-0.176449	TIO_ARATH	Serine/threonine-protein kinase TIO OS=Arabidopsis thaliana GN=TIO PE=1 SV=1//0	1.5967	1.2201e-18	3.148e-17
Potri.019G127300.v3.0	-0.0669154	LBD15_ARATH	LOB domain-containing protein 15 OS=Arabidopsis thaliana GN=LBD15 PE=2 SV=2//2.80134e-70	1.5964	2.8185e-08	2.2433e-07
Potri.T108100.v3.0	-0.209088	PTR28_ARATH	Protein NRT1/ PTR FAMILY 5.6 OS=Arabidopsis thaliana GN=NPF5.6 PE=2 SV=1//2.24436e-32	1.9489	0.0023607	0.007316
Potri.T178900.v3.0	0.0355159	GSTXA_TOBAC	Probable glutathione S-transferase parA OS=Nicotiana tabacum GN=PARA PE=2 SV=1//2.05957e-112	5.2309	0.0039599	0.011562
Potri.T004600.v3.0	-0.086411	SG101_ARATH	Senescence-associated carboxylesterase 101 OS=Arabidopsis thaliana GN=SAG101 PE=1 SV=1//2.33129e-91	3.8184	8.415e-06	4.4246e-05
Potri.T005500.v3.0	-0.229745	TMVRN_NICGU	TMV resistance protein N OS=Nicotiana glutinosa GN=N PE=1 SV=1//2.44452e-127	4.3032	1.9187e-06	1.13e-05
Potri.T131500.v3.0	-0.155343	PRB1_TOBAC	Basic form of pathogenesis-related protein 1 OS=Nicotiana tabacum PE=3 SV=1//3.95038e-55	4.3312	2.7584e-10	2.897e-09
