# Supplementary material for: Crosstalk of DNA Methylation Triggered by Pathogen in Poplars With Different Resistances
Source: Front Microbiol. 2021 Dec 28;12:750089. doi: 10.3389/fmicb.2021.750089 (PMC8748266; doi:10.3389/fmicb.2021.750089)
Supplement: Supplementary file 7 [file Table_7.XLSX]

## Sheet: Sheet1
Supplementary Table 7 Co-relation between phytohormone DEGs and DMRs in Populus × euramericana `74/76'.
Gene_id	Expression	Methylation	Relationship
Potri.005G052800	1.5414	-0.387726	associated
Potri.014G033500	1.7994	-0.374041	associated
Potri.002G175600	1.6362	-0.373067	associated
Potri.003G027200	3.0534	-0.356309	associated
Potri.001G206800	1.0575	-0.345958	associated
Potri.008G119900	1.9135	-0.335453	associated
Potri.007G141700	2.3458	-0.322492	associated
Potri.011G160000	4.1343	-0.305476	associated
Potri.010G010500	1.1554	-0.290317	associated
Potri.008G159100	1.2599	-0.282723	associated
Potri.009G025300	1.5997	-0.27523	associated
Potri.012G056000	1.707	-0.271994	associated
Potri.013G109300	1.1456	-0.267807	associated
Potri.001G032400	4.4594	-0.254899	associated
Potri.010G059900	1.4752	-0.254482	associated
Potri.004G161200	1.6704	-0.254467	associated
Potri.012G006300	2.6863	-0.251554	associated
Potri.004G129400	1.2968	-0.247134	associated
Potri.015G064100	1.0986	-0.244003	associated
Potri.015G027700	1.0359	-0.242878	associated
Potri.007G138100	1.358	-0.242454	associated
Potri.012G003400	2.3276	-0.238294	associated
Potri.001G324500	3.7295	-0.238282	associated
Potri.001G391300	5.1429	-0.236914	associated
Potri.017G135300	2.1679	-0.232647	associated
Potri.002G141000	1.4317	-0.231678	associated
Potri.001G133400	1.1145	-0.231056	associated
Potri.T005500	4.3032	-0.229745	associated
Potri.010G147700	1.2338	-0.224625	associated
Potri.017G027500	1.1865	-0.224227	associated
Potri.017G011600	2.8449	-0.223168	associated
Potri.009G155800	2.6179	-0.219446	associated
Potri.008G054900	2.4467	-0.218441	associated
Potri.009G083100	5.0149	-0.211848	associated
Potri.008G111200	2.5038	-0.209239	associated
Potri.T108100	1.9489	-0.209088	associated
Potri.005G079400	5.6906	-0.207108	associated
Potri.008G210000	1.1185	-0.198364	associated
Potri.019G020500	1.9463	-0.196795	associated
Potri.006G128500	1.7073	-0.193448	associated
Potri.001G026200	1.6592	-0.191909	associated
Potri.003G181700	1.059	-0.191455	associated
Potri.010G061700	1.8235	-0.189918	associated
Potri.001G070700	1.2074	-0.1863	associated
Potri.006G094300	4.2359	-0.185717	associated
Potri.001G045800	1.9287	-0.185162	associated
Potri.012G104600	1.0228	-0.183388	associated
Potri.017G102100	2.6325	-0.179588	associated
Potri.015G122900	3.6606	-0.178355	associated
Potri.007G011200	1.7596	-0.177728	associated
Potri.019G052500	1.5967	-0.176449	associated
Potri.011G056900	1.0161	-0.175924	associated
Potri.003G147300	3.5614	-0.175317	associated
Potri.015G061600	2.3689	-0.174169	associated
Potri.004G000400	1.6516	-0.173365	associated
Potri.001G302400	3.3127	-0.172438	associated
Potri.006G158600	1.3182	-0.167546	associated
Potri.013G005900	1.6587	-0.166628	associated
Potri.001G436100	2.2397	-0.166245	associated
Potri.006G062600	1.0717	-0.165709	associated
Potri.016G118500	2.9056	-0.165168	associated
Potri.003G071200	1.1314	-0.164102	associated
Potri.006G177700	1.631	-0.163593	associated
Potri.017G014100	1.2814	-0.162836	associated
Potri.006G151600	2.3724	-0.160014	associated
Potri.005G085300	1.6525	-0.157898	associated
Potri.016G098200	1.129	-0.15674	associated
Potri.016G053500	1.0141	-0.155546	associated
Potri.T131500	4.3312	-0.155343	associated
Potri.003G071000	1.6331	-0.152303	associated
Potri.002G065400	1.4619	-0.150442	associated
Potri.008G061100	1.6715	-0.150109	associated
Potri.005G143800	2.789	-0.14853	associated
Potri.016G105900	1.4742	-0.147297	associated
Potri.014G017300	1.9646	-0.145651	associated
Potri.005G047500	1.4161	-0.145153	associated
Potri.011G082400	5.0952	-0.144818	associated
Potri.005G087200	3.1249	-0.144468	associated
Potri.016G090100	1.0496	-0.144439	associated
Potri.006G202200	1.6886	-0.142122	associated
Potri.008G089000	2.4397	-0.138296	associated
Potri.001G131700	2.7499	-0.135886	associated
Potri.002G201600	1.6859	-0.133839	associated
Potri.014G000800	1.1085	-0.131848	associated
Potri.014G048700	1.7352	-0.130117	associated
Potri.004G021100	6.0431	-0.128891	associated
Potri.006G177000	2.0553	-0.12888	associated
Potri.019G010800	5.4347	-0.123603	associated
Potri.006G226400	4.1088	-0.123055	associated
Potri.011G117700	2.0385	-0.122921	associated
Potri.010G109100	1.6331	-0.120776	associated
Potri.019G006900	2.3351	-0.119629	associated
Potri.009G112000	2.9937	-0.117228	associated
Potri.010G097700	1.6937	-0.113767	associated
Potri.018G082500	1.1099	-0.103988	associated
Potri.001G275600	2.085	-0.0997218	associated
Potri.019G002500	2.4435	-0.0894255	associated
Potri.010G137100	2.6302	-0.0877342	associated
Potri.T004600	3.8184	-0.086411	associated
Potri.010G082200	1.6588	-0.0855258	associated
Potri.T178900	5.2309	-0.0840044	associated
Potri.007G098200	1.1727	-0.0835666	associated
Potri.001G439800	2.3318	-0.0777279	associated
Potri.010G060900	3.668	-0.0733394	associated
Potri.011G025900	3.9908	-0.0723882	associated
Potri.005G036800	1.832	-0.0717526	associated
Potri.005G032800	1.7233	-0.0693275	associated
Potri.003G137700	1.3014	-0.0692594	associated
Potri.019G127300	1.5964	-0.0669154	associated
Potri.018G027200	4.0071	-0.0647847	associated
Potri.006G061000	1.3791	-0.0625749	associated
Potri.001G335800	1.0705	-0.0604498	associated
Potri.006G137000	1.3724	-0.057908	associated
Potri.001G265600	2.5739	-0.0553953	associated
Potri.015G034000	1.1214	-0.0544727	associated
Potri.005G185700	1.082	-0.0532819	associated
Potri.008G212100	7.5716	-0.0436422	associated
Potri.002G011400	1.0573	-0.0334918	associated
Potri.018G138700	1.3209	-0.0330637	associated
Potri.003G056900	1.8592	-0.0329483	associated
Potri.001G463200	-1.18	0.032459	associated
Potri.016G051900	-1.2796	0.0404507	associated
Potri.012G106700	-2.0166	0.0414002	associated
Potri.013G002400	-1.0696	0.047473	associated
Potri.015G027100	-2.608	0.0512051	associated
Potri.005G238600	-1.4774	0.0520825	associated
Potri.005G238500	-2.9214	0.0520825	associated
Potri.010G125100	-1.2321	0.0536582	associated
Potri.004G198700	-1.8042	0.0564546	associated
Potri.002G195300	-1.7363	0.0579248	associated
Potri.014G074500	-2.2074	0.0612951	associated
Potri.001G086400	-1.6167	0.0642597	associated
Potri.008G219700	-1.1568	0.0656376	associated
Potri.001G407000	-1.7633	0.0673964	associated
Potri.010G083500	-1.1605	0.0684702	associated
Potri.003G208100	-4.0885	0.0685454	associated
Potri.001G112500	-2.9729	0.0689392	associated
Potri.011G126700	-1.7412	0.0690312	associated
Potri.009G080800	-1.0652	0.0712312	associated
Potri.005G060000	-3.7313	0.0718265	associated
Potri.015G071500	-1.7127	0.0738872	associated
Potri.008G081000	-2.1565	0.0746016	associated
Potri.016G135800	-3.7087	0.0802546	associated
Potri.004G087600	-1.9259	0.0812058	associated
Potri.001G004100	-1.1788	0.0834476	associated
Potri.011G106800	-1.2959	0.0896206	associated
Potri.005G187500	-3.9367	0.0903729	associated
Potri.010G042000	-4.031	0.0924835	associated
Potri.T073000	-4.7117	0.0951398	associated
Potri.018G053600	-1.1241	0.097208	associated
Potri.016G082700	-1.8904	0.104563	associated
Potri.015G139400	-4.0696	0.104682	associated
Potri.011G066600	-1.1658	0.105803	associated
Potri.016G011200	-2.331	0.108411	associated
Potri.010G229600	-3.32	0.111813	associated
Potri.002G066600	-1.3881	0.114524	associated
Potri.010G076700	-2.0228	0.114525	associated
Potri.018G016000	-1.1043	0.114956	associated
Potri.011G155500	-2.4533	0.120137	associated
Potri.014G140600	-2.5735	0.122558	associated
Potri.019G045400	-5.5262	0.124463	associated
Potri.013G083800	-4.4827	0.126578	associated
Potri.009G092600	-1.7076	0.126992	associated
Potri.001G216600	-1.3587	0.128505	associated
Potri.016G053900	-2.0465	0.133417	associated
Potri.015G074100	-1.6618	0.134119	associated
Potri.017G149000	-1.8162	0.140083	associated
Potri.011G140700	-1.6187	0.146448	associated
Potri.018G047100	-1.0798	0.14995	associated
Potri.006G096900	-4.3567	0.152815	associated
Potri.002G043300	-2.1957	0.154431	associated
Potri.019G030200	-1.2907	0.157554	associated
Potri.001G381100	-2.4505	0.159748	associated
Potri.005G188600	-1.3905	0.160523	associated
Potri.017G028200	-1.0703	0.163091	associated
Potri.016G017300	-1.1445	0.167488	associated
Potri.002G057900	-3.7352	0.171759	associated
Potri.001G452400	-2.4774	0.172093	associated
Potri.010G207700	-2.1568	0.174256	associated
Potri.012G114200	-1.6064	0.174877	associated
Potri.014G166800	-1.0957	0.174946	associated
Potri.014G013200	-4.1114	0.181084	associated
Potri.010G068900	-1.2365	0.181776	associated
Potri.015G132500	-1.2812	0.186135	associated
Potri.013G086800	-1.2075	0.187936	associated
Potri.015G035500	-1.7402	0.188416	associated
Potri.017G128100	-1.7026	0.189778	associated
Potri.002G229900	-1.8723	0.192307	associated
Potri.003G184000	-2.369	0.204454	associated
Potri.006G096600	-1.4739	0.208868	associated
Potri.007G092500	-1.2542	0.209681	associated
Potri.007G008400	-1.2597	0.212113	associated
Potri.001G334700	-1.0991	0.217586	associated
Potri.001G318600	-1.1852	0.219974	associated
Potri.001G348300	-3.4748	0.227361	associated
Potri.019G114900	-1.049	0.237966	associated
Potri.005G173800	-1.0181	0.239556	associated
Potri.015G030200	-2.3931	0.248087	associated
Potri.017G047000	-2.9213	0.254227	associated
Potri.019G040100	-1.1687	0.256876	associated
Potri.007G010900	-1.4705	0.263218	associated
Potri.001G141700	-2.1013	0.267478	associated
Potri.016G119100	-4.2173	0.269142	associated
Potri.009G043800	-1.2674	0.291231	associated
Potri.002G005700	-2.5098	0.295566	associated
Potri.001G293400	-2.1527	0.299163	associated
Potri.016G130500	-1.9678	0.306418	associated
Potri.006G067000	-1.6605	0.328663	associated
Potri.008G026400	-4.1817	0.329601	associated
Potri.006G232700	-1.7454	0.356234	associated
Potri.001G423700	-1.191	0.378388	associated
Potri.003G052900	-1.468	0.390032	associated
Potri.011G081500	-1.7655	0.398875	associated
Potri.003G110700	-1.9018	0.419915	associated
